# Supplementary material for: MR-pheWAS with stratification and interaction: Searching for the causal effects of smoking heaviness identified an effect on facial aging
Source: PLoS Genet. 2019 Oct 31;15(10):e1008353. doi: 10.1371/journal.pgen.1008353 (PMC6822717; doi:10.1371/journal.pgen.1008353)
Supplement: S1 File — (TSV) [file pgen.1008353.s015.tsv]

varName	restypeever	assocEver	pvalueever	restypenever	assocNever	pvaluenever	restypeall	assocAll	pvalueall	ipvalue	description
2887	ORDERED-LOGISTIC	0.194 [0.173, 0.215]	1.08068635882441e-73				ORDERED-LOGISTIC	0.194 [0.173, 0.215]	7.246089289438e-74		Number of cigarettes previously smoked daily
20162	LINEAR	0.084 [0.075, 0.093]	4.13455949095306e-73				LINEAR	0.084 [0.075, 0.093]	3.59063115553814e-73		Pack years adult smoking as proportion of life span exposed to smoking
20161	LINEAR	0.081 [0.072, 0.090]	4.03958382323675e-70				LINEAR	0.081 [0.072, 0.090]	3.59423907073147e-70		Pack years of smoking
1249	ORDERED-LOGISTIC	-0.130 [-0.147, -0.112]	7.99699177122985e-47	LOGISTIC-BINARY	0.019 [0.004, 0.035]	0.0136629002078452	ORDERED-LOGISTIC	0.011 [0.001, 0.021]	0.0314122831739199		Past tobacco smoking
3456	ORDERED-LOGISTIC	0.206 [0.169, 0.244]	1.26151622747796e-27				ORDERED-LOGISTIC	0.206 [0.169, 0.244]	1.26151622747796e-27		Number of cigarettes currently smoked daily (current cigarette smokers)
20150	LINEAR	-0.034 [-0.040, -0.027]	6.65422838590045e-24	LINEAR	-0.004 [-0.009, 0.002]	0.185508584949195	LINEAR	-0.016 [-0.021, -0.012]	4.28375608433112e-14	7.6100558e-12	Forced expiratory volume in 1-second (FEV1) Best measure
3476	ORDERED-LOGISTIC	0.180 [0.144, 0.216]	1.40418092481352e-22				ORDERED-LOGISTIC	0.180 [0.144, 0.216]	1.40418092481352e-22		Difficulty not smoking for 1 day
3063	LINEAR	-0.029 [-0.035, -0.023]	2.0222243164038e-20	LINEAR	-0.006 [-0.011, -0.001]	0.0294357261163507	LINEAR	-0.015 [-0.019, -0.011]	3.28371197560744e-14	1.0603286e-08	Forced expiratory volume in 1-second (FEV1)
20154	LINEAR	-0.067 [-0.083, -0.050]	2.91060753611682e-15	LINEAR	-0.004 [-0.015, 0.007]	0.480228897759696	LINEAR	-0.031 [-0.040, -0.022]	1.19537842721447e-11	4.4860771e-10	Forced expiratory volume in 1-second (FEV1) predicted percentage
41204#J449	LOGISTIC-BINARY	0.172 [0.129, 0.216]	4.45530447745792e-15	LOGISTIC-BINARY	-0.023 [-0.129, 0.080]	0.659384993622575	LOGISTIC-BINARY	0.130 [0.091, 0.169]	9.17469261342581e-11	0.00067593908	Diagnoses - secondary ICD10
41204#J439	LOGISTIC-BINARY	0.342 [0.256, 0.427]	5.62216867490379e-15	LOGISTIC-BINARY	-0.350 [-0.635, -0.077]	0.0139760432367927	LOGISTIC-BINARY	0.264 [0.182, 0.345]	1.83622357290632e-10	3.5367684e-06	Diagnoses - secondary ICD10
3466	ORDERED-LOGISTIC	-0.131 [-0.167, -0.096]	4.03008232788667e-13				ORDERED-LOGISTIC	-0.131 [-0.167, -0.096]	4.03008232788667e-13		Time from waking to first cigarette
1757	ORDERED-LOGISTIC	0.060 [0.042, 0.078]	4.30209763638729e-11	ORDERED-LOGISTIC	0.004 [-0.012, 0.021]	0.594772732648386	ORDERED-LOGISTIC	0.030 [0.018, 0.042]	1.53171264136693e-06	7.7133755e-06	Facial ageing
20151	LINEAR	-0.020 [-0.026, -0.014]	4.73527127601765e-10	LINEAR	-0.006 [-0.012, -0.001]	0.0248194805843239	LINEAR	-0.012 [-0.016, -0.008]	1.36020447943662e-08	0.0012317403	Forced vital capacity (FVC) Best measure
6149#6	LOGISTIC-BINARY	0.060 [0.041, 0.079]	7.01154028742871e-10	LOGISTIC-BINARY	0.020 [-0.002, 0.042]	0.076691639550848	LOGISTIC-BINARY	0.039 [0.025, 0.053]	8.41170283955654e-08	0.006707476	Mouth/teeth dental problems
22130	LOGISTIC-BINARY	0.271 [0.178, 0.364]	1.08423244034693e-08	LOGISTIC-BINARY	-0.248 [-0.450, -0.052]	0.014315648360245	LOGISTIC-BINARY	0.162 [0.078, 0.245]	0.000139395383931461	3.5192973e-06	Doctor diagnosed COPD (chronic obstructive pulmonary disease)
20107#6	LOGISTIC-BINARY	0.071 [0.047, 0.096]	1.61778996290972e-08	LOGISTIC-BINARY	0.057 [0.033, 0.080]	3.11601758492715e-06	LOGISTIC-BINARY	0.063 [0.045, 0.080]	7.52351922415001e-13	0.40141517	Illnesses of father
3062	LINEAR	-0.017 [-0.023, -0.011]	3.29886700854948e-08	LINEAR	-0.008 [-0.013, -0.003]	0.00305073144060039	LINEAR	-0.011 [-0.015, -0.007]	7.68174227586009e-09	0.02295961	Forced vital capacity (FVC)
20111#6	LOGISTIC-BINARY	0.131 [0.084, 0.178]	5.27754761755066e-08	LOGISTIC-BINARY	0.081 [0.029, 0.133]	0.00223739488925247	LOGISTIC-BINARY	0.106 [0.071, 0.141]	2.50802411655711e-09	0.16411331	Illnesses of siblings
30140	LINEAR	0.021 [0.013, 0.029]	7.39349171209568e-08	LINEAR	-0.005 [-0.012, 0.002]	0.174434774446121	LINEAR	0.006 [0.001, 0.011]	0.021580619068505	9.6670681e-07	Neutrophill count
2926	ORDERED-LOGISTIC	0.054 [0.034, 0.074]	1.01903520626176e-07				ORDERED-LOGISTIC	0.054 [0.034, 0.074]	9.52414009138232e-08		Number of unsuccessful stop-smoking attempts
1180	ORDERED-LOGISTIC	0.039 [0.025, 0.054]	1.13709785035053e-07	ORDERED-LOGISTIC	-0.017 [-0.031, -0.004]	0.0114702132972328	ORDERED-LOGISTIC	0.008 [-0.002, 0.018]	0.123556029139248	1.9191102e-08	Morning/evening person (chronotype)
30000	LINEAR	0.021 [0.013, 0.028]	1.31306261112739e-07	LINEAR	-0.007 [-0.014, 0.000]	0.0648171018322095	LINEAR	0.005 [0.000, 0.010]	0.0662968615869232	2.6017545e-07	White blood cell (leukocyte) count
1797	LOGISTIC-BINARY	-0.060 [-0.082, -0.037]	3.34751095177244e-07	LOGISTIC-BINARY	-0.059 [-0.078, -0.040]	7.04696107222712e-10	LOGISTIC-BINARY	-0.059 [-0.073, -0.044]	2.08756154529224e-15	0.98069686	Father still alive
2644	LOGISTIC-BINARY	-0.105 [-0.147, -0.063]	8.58002174695476e-07	LOGISTIC-BINARY	-0.056 [-0.099, -0.012]	0.0118426210802539	LOGISTIC-BINARY	-0.108 [-0.128, -0.088]	2.53810425797144e-26	0.10694604	Light smokers at least 100 smokes in lifetime
6157#1	LOGISTIC-BINARY	0.079 [0.048, 0.111]	9.65830329689936e-07				LOGISTIC-BINARY	0.080 [0.048, 0.112]	8.08905746994556e-07		Why stopped smoking
22507	LINEAR	0.042 [0.025, 0.059]	1.03173663313592e-06	LINEAR	0.009 [-0.071, 0.089]	0.828178621366145	LINEAR	0.043 [0.026, 0.059]	3.65134955084453e-07	0.42725381	Age of stopping smoking
20003#1141182628	LOGISTIC-BINARY	0.275 [0.164, 0.385]	1.05113111301737e-06	LOGISTIC-BINARY	-0.293 [-0.582, -0.015]	0.0425206593041013	LOGISTIC-BINARY	0.183 [0.081, 0.284]	0.000401496281445894	0.00025501879	Treatment/medication code
20002#1113	LOGISTIC-BINARY	0.129 [0.077, 0.181]	1.19945503335775e-06	LOGISTIC-BINARY	-0.014 [-0.101, 0.072]	0.753418964696264	LOGISTIC-BINARY	0.081 [0.037, 0.125]	0.000322304632540185	0.0055550644	Non-cancer illness code self-reported
20004#1104	LOGISTIC-BINARY	0.508 [0.300, 0.713]	1.40014156770886e-06	LOGISTIC-BINARY	-0.089 [-0.484, 0.286]	0.647891965888565	LOGISTIC-BINARY	0.358 [0.177, 0.537]	9.93941977679268e-05	0.0074123032	Operation code
6152#6	LOGISTIC-BINARY	0.117 [0.069, 0.164]	1.49675430971997e-06	LOGISTIC-BINARY	0.018 [-0.059, 0.094]	0.644780389218284	LOGISTIC-BINARY	0.080 [0.040, 0.120]	8.50038272741534e-05	0.032029495	Blood clot DVT bronchitis emphysema asthma rhinitis eczema allergy diagnosed by doctor
41202#J441	LOGISTIC-BINARY	0.260 [0.152, 0.368]	2.38958471067564e-06	LOGISTIC-BINARY	-0.052 [-0.471, 0.348]	0.804008434305641	LOGISTIC-BINARY	0.223 [0.119, 0.326]	2.44646466775704e-05	0.14869238	Diagnoses - main ICD10
2178	ORDERED-LOGISTIC	0.035 [0.021, 0.050]	2.89198578156049e-06	ORDERED-LOGISTIC	0.004 [-0.009, 0.018]	0.532485245123198	ORDERED-LOGISTIC	0.017 [0.007, 0.027]	0.00105750391234484	0.0025404533	Overall health rating
2316	LOGISTIC-BINARY	0.042 [0.024, 0.059]	3.61447678876282e-06	LOGISTIC-BINARY	0.010 [-0.009, 0.029]	0.301030076889461	LOGISTIC-BINARY	0.024 [0.011, 0.036]	0.000267016852825997	0.015490253	Wheeze or whistling in the chest in last year
1807	LINEAR	-0.020 [-0.029, -0.012]	3.75061702247826e-06	LINEAR	-0.020 [-0.028, -0.013]	4.66883862453717e-07	LINEAR	-0.020 [-0.026, -0.014]	2.25126550336028e-11	0.97479695	Father's age at death
41204#Z720	LOGISTIC-BINARY	0.074 [0.042, 0.106]	5.07393543280201e-06	LOGISTIC-BINARY	0.020 [-0.140, 0.176]	0.808381124003611	LOGISTIC-BINARY	0.061 [0.031, 0.092]	9.02522003392774e-05	0.506221	Diagnoses - secondary ICD10
20002#1112	LOGISTIC-BINARY	0.215 [0.122, 0.307]	5.10535673952485e-06	LOGISTIC-BINARY	-0.023 [-0.287, 0.233]	0.862004123160769	LOGISTIC-BINARY	0.168 [0.081, 0.254]	0.000143981029097324	0.091127723	Non-cancer illness code self-reported
20107#3	LOGISTIC-BINARY	0.064 [0.036, 0.091]	5.47535667042123e-06	LOGISTIC-BINARY	0.075 [0.050, 0.100]	7.69515638072375e-09	LOGISTIC-BINARY	0.069 [0.050, 0.088]	4.67228123153518e-13	0.56161577	Illnesses of father
40001#C349	LOGISTIC-BINARY	0.225 [0.126, 0.323]	7.06829152884779e-06	LOGISTIC-BINARY	0.059 [-0.212, 0.323]	0.66425747819517	LOGISTIC-BINARY	0.195 [0.103, 0.286]	3.19852864375923e-05	0.25339854	Underlying (primary) cause of death: ICD10
41204#J969	LOGISTIC-BINARY	0.222 [0.124, 0.319]	8.02026808938171e-06	LOGISTIC-BINARY	0.051 [-0.110, 0.210]	0.528029392580717	LOGISTIC-BINARY	0.163 [0.080, 0.246]	0.000112256753328397	0.07357721	Diagnoses - secondary ICD10
22508	LINEAR	0.165 [0.093, 0.237]	8.03105853857541e-06				LINEAR	0.164 [0.092, 0.236]	8.33809084980867e-06		Amount of tobacco currently smoked
3064	LINEAR	-0.015 [-0.022, -0.008]	1.2122016692537e-05	LINEAR	-0.003 [-0.009, 0.002]	0.267446251742385	LINEAR	-0.008 [-0.012, -0.004]	0.000290375217981692	0.0089224176	Peak expiratory flow (PEF)
41204#A419	LOGISTIC-BINARY	0.228 [0.125, 0.330]	1.37389724013079e-05	LOGISTIC-BINARY	-0.040 [-0.167, 0.085]	0.530460873718982	LOGISTIC-BINARY	0.114 [0.034, 0.193]	0.00494732021651113	0.0012149467	Diagnoses - secondary ICD10
2907	LOGISTIC-BINARY	-0.046 [-0.067, -0.025]	1.76172965140507e-05				LOGISTIC-BINARY	-0.046 [-0.067, -0.025]	1.83612865849711e-05		Ever stopped smoking for 6+ months
30040	LINEAR	0.017 [0.009, 0.024]	1.89490099632456e-05	LINEAR	0.008 [0.001, 0.015]	0.0199535419384335	LINEAR	0.011 [0.006, 0.017]	1.2098073215709e-05	0.10664161	Mean corpuscular volume
41202#J440	LOGISTIC-BINARY	0.205 [0.110, 0.300]	2.38254022482265e-05	LOGISTIC-BINARY	-0.194 [-0.573, 0.166]	0.302722088702397	LOGISTIC-BINARY	0.157 [0.066, 0.248]	0.000734930048888605	0.040472876	Diagnoses - main ICD10
30030	LINEAR	0.014 [0.007, 0.020]	2.41108774879134e-05	LINEAR	-0.009 [-0.015, -0.004]	0.000944594728423486	LINEAR	0.001 [-0.003, 0.005]	0.58444642397141	8.5210004e-08	Haematocrit percentage
30020	LINEAR	0.013 [0.007, 0.020]	3.1637155020911e-05	LINEAR	-0.007 [-0.012, -0.001]	0.0156824401273754	LINEAR	0.002 [-0.002, 0.007]	0.247104634440303	2.2928089e-06	Haemoglobin concentration
3088	ORDERED-LOGISTIC	0.054 [0.028, 0.080]	3.93922490497638e-05	ORDERED-LOGISTIC	0.006 [-0.021, 0.033]	0.671178433235555	ORDERED-LOGISTIC	0.029 [0.010, 0.047]	0.00227467456962604	0.011202388	Contra-indications for spirometry
41204#J440	LOGISTIC-BINARY	0.200 [0.104, 0.295]	4.24540750985539e-05	LOGISTIC-BINARY	0.064 [-0.248, 0.365]	0.684007218429567	LOGISTIC-BINARY	0.176 [0.085, 0.267]	0.000134294704654986	0.40532961	Diagnoses - secondary ICD10
1359	ORDERED-LOGISTIC	-0.030 [-0.044, -0.015]	4.47288261620675e-05	ORDERED-LOGISTIC	-0.012 [-0.025, 0.001]	0.0780543632159449	ORDERED-LOGISTIC	-0.020 [-0.030, -0.010]	4.57204012141361e-05	0.067265637	Poultry intake
20110#3	LOGISTIC-BINARY	0.082 [0.043, 0.122]	4.88193234666027e-05	LOGISTIC-BINARY	0.090 [0.054, 0.126]	9.08822422754942e-07	LOGISTIC-BINARY	0.087 [0.060, 0.113]	1.82194946514447e-10	0.775711	Illnesses of mother
41210#Z245	LOGISTIC-BINARY	0.200 [0.103, 0.296]	4.8860002801038e-05	LOGISTIC-BINARY	-0.138 [-0.287, 0.008]	0.066503504556966	LOGISTIC-BINARY	0.088 [0.007, 0.168]	0.0322952394211051	0.0001707583	Operative procedures - secondary OPCS
1448	MULTINOMIAL-LOGISTIC	-999.000 [-999.000, -999.000]	6.43806963292246e-05	MULTINOMIAL-LOGISTIC	-999.000 [-999.000, -999.000]	0.0300445597396593	MULTINOMIAL-LOGISTIC	-999.000 [-999.000, -999.000]	0.00191598782240593		Bread type
41204#K703	LOGISTIC-BINARY	0.455 [0.230, 0.678]	6.86865395058678e-05	LOGISTIC-BINARY	-0.049 [-0.393, 0.281]	0.776305674291703	LOGISTIC-BINARY	0.292 [0.106, 0.476]	0.00191720096195677	0.01473198	Diagnoses - secondary ICD10
41200#L541	LOGISTIC-BINARY	0.358 [0.181, 0.534]	7.01752409343086e-05				LOGISTIC-BINARY	0.359 [0.185, 0.531]	4.88213569264445e-05		Operative procedures - main OPCS
41202#C341	LOGISTIC-BINARY	0.246 [0.123, 0.368]	8.73794071275071e-05	LOGISTIC-BINARY	0.132 [-0.175, 0.431]	0.392308276372811	LOGISTIC-BINARY	0.224 [0.110, 0.337]	0.00010665046598657	0.49546361	Diagnoses - main ICD10
1518	ORDERED-LOGISTIC	0.032 [0.016, 0.048]	9.2036553426373e-05	ORDERED-LOGISTIC	0.000 [-0.015, 0.014]	0.984052900903613	ORDERED-LOGISTIC	0.014 [0.003, 0.025]	0.0103385714415825	0.0036191361	Hot drink temperature
30070	LINEAR	0.015 [0.008, 0.023]	9.44075820418695e-05	LINEAR	-0.001 [-0.008, 0.005]	0.678070033100981	LINEAR	0.006 [0.001, 0.011]	0.028968738319545	0.0015178036	Red blood cell (erythrocyte) distribution width
41202#I739	LOGISTIC-BINARY	0.255 [0.125, 0.383]	0.000104135215667017	LOGISTIC-BINARY	-0.034 [-0.360, 0.281]	0.836436380500743	LOGISTIC-BINARY	0.202 [0.083, 0.321]	0.000850054244114079	0.10127484	Diagnoses - main ICD10
41202#C621	LOGISTIC-BINARY	1.711 [0.886, 2.652]	0.000113093612064494	LOGISTIC-BINARY	0.871 [0.100, 1.658]	0.0265280066467406	LOGISTIC-BINARY	1.259 [0.706, 1.841]	1.20157041159308e-05	0.16235754	Diagnoses - main ICD10
41200#L544	LOGISTIC-BINARY	0.443 [0.215, 0.669]	0.000124054124428448				LOGISTIC-BINARY	0.434 [0.212, 0.653]	0.000115317112345562		Operative procedures - main OPCS
41202#C349	LOGISTIC-BINARY	0.208 [0.100, 0.314]	0.000140395892540627	LOGISTIC-BINARY	0.063 [-0.173, 0.294]	0.595001245997956	LOGISTIC-BINARY	0.174 [0.077, 0.270]	0.000432378808501283	0.26950723	Diagnoses - main ICD10
41204#I972	LOGISTIC-BINARY	1.242 [0.613, 1.906]	0.000145601346222018	LOGISTIC-BINARY	-0.063 [-0.684, 0.516]	0.836638695715667	LOGISTIC-BINARY	0.532 [0.112, 0.946]	0.0122190906023312	0.0037407186	Diagnoses - secondary ICD10
2897	LINEAR	0.019 [0.009, 0.029]	0.000153028108064684				LINEAR	0.019 [0.009, 0.029]	0.000149650331339828		Age stopped smoking
20004#1129	LOGISTIC-BINARY	0.167 [0.080, 0.253]	0.000156687660984695	LOGISTIC-BINARY	0.062 [-0.039, 0.162]	0.225095135021534	LOGISTIC-BINARY	0.119 [0.054, 0.184]	0.000350346584145517	0.12288926	Operation code
41204#F220	LOGISTIC-BINARY	0.827 [0.398, 1.259]	0.000158706336591947	LOGISTIC-BINARY	-0.031 [-0.558, 0.466]	0.905840799046673	LOGISTIC-BINARY	0.409 [0.088, 0.725]	0.0117190901451424	0.011955617	Diagnoses - secondary ICD10
6157#2	LOGISTIC-BINARY	0.077 [0.037, 0.117]	0.000164770414915811				LOGISTIC-BINARY	0.077 [0.037, 0.117]	0.000157582629113097		Why stopped smoking
41204#I739	LOGISTIC-BINARY	0.150 [0.071, 0.228]	0.00017951416264184	LOGISTIC-BINARY	-0.014 [-0.179, 0.147]	0.862196791101265	LOGISTIC-BINARY	0.107 [0.037, 0.177]	0.00276794903370831	0.075009137	Diagnoses - secondary ICD10
41202#J439	LOGISTIC-BINARY	0.460 [0.217, 0.700]	0.000189118260404643	LOGISTIC-BINARY	0.178 [-0.568, 0.881]	0.626202128279856	LOGISTIC-BINARY	0.421 [0.191, 0.648]	0.000303024506415471	0.46980843	Diagnoses - main ICD10
41202#R91	LOGISTIC-BINARY	0.202 [0.095, 0.308]	0.000197049403393272	LOGISTIC-BINARY	0.062 [-0.104, 0.225]	0.461327619633652	LOGISTIC-BINARY	0.153 [0.064, 0.241]	0.000742343279736559	0.16123538	Diagnoses - main ICD10
20002#1087	LOGISTIC-BINARY	0.372 [0.175, 0.566]	0.000198134874658385	LOGISTIC-BINARY	0.109 [-0.349, 0.549]	0.631639105440104	LOGISTIC-BINARY	0.322 [0.142, 0.500]	0.000409659404333802	0.29441592	Non-cancer illness code self-reported
41202#I771	LOGISTIC-BINARY	0.261 [0.122, 0.399]	0.000225894920484894	LOGISTIC-BINARY	-0.072 [-0.553, 0.383]	0.761900937136091	LOGISTIC-BINARY	0.231 [0.098, 0.362]	0.000618357880030977	0.18122514	Diagnoses - main ICD10
25356	LINEAR	0.089 [0.041, 0.136]	0.000243880196815922	LINEAR	0.044 [0.007, 0.082]	0.0214453718133033	LINEAR	0.062 [0.032, 0.091]	3.99365962297223e-05	0.14733088	Mean ICVF in superior cerebellar peduncle on FA skeleton (right)
102	LINEAR	0.015 [0.007, 0.022]	0.000270593111302662	LINEAR	-0.006 [-0.013, 0.001]	0.110540999120931	LINEAR	0.003 [-0.002, 0.008]	0.218648798521665	0.00016003003	Pulse rate automated reading
41202#I714	LOGISTIC-BINARY	0.311 [0.142, 0.478]	0.000293456970162039	LOGISTIC-BINARY	-0.498 [-1.039, -0.005]	0.0574824453063184	LOGISTIC-BINARY	0.211 [0.052, 0.369]	0.00886566110090493	0.003552953	Diagnoses - main ICD10
25081	LINEAR	0.089 [0.041, 0.137]	0.000298723632453193	LINEAR	0.009 [-0.029, 0.048]	0.635621273527485	LINEAR	0.043 [0.013, 0.073]	0.00461039453744522	0.011215741	Mean FA in superior corona radiata on FA skeleton (left)
41202#C329	LOGISTIC-BINARY	0.770 [0.350, 1.192]	0.000317500496967037	LOGISTIC-BINARY	-1.005 [-2.459, 0.082]	0.107706721385909	LOGISTIC-BINARY	0.537 [0.161, 0.908]	0.00475403585219976	0.0093034357	Diagnoses - main ICD10
2744	ORDERED-LOGISTIC	-0.040 [-0.062, -0.018]	0.000329621137837902	ORDERED-LOGISTIC	0.019 [0.000, 0.037]	0.0458313740453939	ORDERED-LOGISTIC	-0.005 [-0.019, 0.009]	0.464367349175941	5.3716984e-05	Birth weight of first child
30050	LINEAR	0.014 [0.006, 0.022]	0.00035945304325828	LINEAR	0.012 [0.005, 0.019]	0.000676783193826948	LINEAR	0.012 [0.007, 0.017]	2.67472201278919e-06	0.71233857	Mean corpuscular haemoglobin
25083	LINEAR	0.089 [0.040, 0.138]	0.000372478412462025	LINEAR	-0.002 [-0.041, 0.037]	0.926743539140806	LINEAR	0.036 [0.006, 0.066]	0.0201014530944269	0.0043277675	Mean FA in posterior corona radiata on FA skeleton (left)
41210#Z381	LOGISTIC-BINARY	0.377 [0.167, 0.584]	0.00038627463184031	LOGISTIC-BINARY	0.157 [-0.529, 0.804]	0.641862531083611	LOGISTIC-BINARY	0.351 [0.152, 0.547]	0.000509849842541903	0.53676075	Operative procedures - secondary OPCS
41200#M433	LOGISTIC-BINARY	-0.679 [-1.070, -0.317]	0.000390448979234586	LOGISTIC-BINARY	0.032 [-0.277, 0.332]	0.83487075248574	LOGISTIC-BINARY	-0.290 [-0.527, -0.061]	0.0148062933023149	0.0039962609	Operative procedures - main OPCS
1309	ORDERED-LOGISTIC	-0.028 [-0.043, -0.012]	0.000405983009472068	ORDERED-LOGISTIC	-0.005 [-0.019, 0.009]	0.5085236915839	ORDERED-LOGISTIC	-0.015 [-0.025, -0.004]	0.00590896692183323	0.030107435	Fresh fruit intake
728	ORDERED-LOGISTIC	-0.026 [-0.040, -0.011]	0.00041418130103806	ORDERED-LOGISTIC	-0.008 [-0.021, 0.004]	0.199435131837803	ORDERED-LOGISTIC	-0.015 [-0.025, -0.006]	0.00162647266678833	0.079625443	Number of vehicles in household
20062	MULTINOMIAL-LOGISTIC	-999.000 [-999.000, -999.000]	0.000437783420731318	MULTINOMIAL-LOGISTIC	-999.000 [-999.000, -999.000]	0.191557677333747	MULTINOMIAL-LOGISTIC	-999.000 [-999.000, -999.000]	0.180478635373858		Reason for skipping OCT (left)
20004#1491	LOGISTIC-BINARY	0.120 [0.053, 0.187]	0.000446089202215331	LOGISTIC-BINARY	0.090 [0.032, 0.148]	0.00220001929109271	LOGISTIC-BINARY	0.104 [0.060, 0.148]	2.92682401095156e-06	0.50665438	Operation code
41200#L352	LOGISTIC-BINARY	0.263 [0.115, 0.408]	0.000446560809753069	LOGISTIC-BINARY	-0.011 [-0.182, 0.157]	0.898148015794539	LOGISTIC-BINARY	0.144 [0.034, 0.254]	0.0102047558378886	0.016619753	Operative procedures - main OPCS
25261	ORDERED-LOGISTIC	-0.164 [-0.256, -0.073]	0.000456847333250715	ORDERED-LOGISTIC	-0.079 [-0.151, -0.006]	0.0328575238354662	ORDERED-LOGISTIC	-0.113 [-0.170, -0.056]	0.000100017449649589	0.15226345	Mean L2 in superior cerebellar peduncle on FA skeleton (left)
41204#R410	LOGISTIC-BINARY	0.185 [0.080, 0.290]	0.000526592893257159	LOGISTIC-BINARY	-0.072 [-0.203, 0.057]	0.275618160637117	LOGISTIC-BINARY	0.074 [-0.007, 0.155]	0.0735759916301753	0.0024707178	Diagnoses - secondary ICD10
41204#J181	LOGISTIC-BINARY	0.152 [0.066, 0.238]	0.000533021877081681	LOGISTIC-BINARY	-0.083 [-0.198, 0.031]	0.158013359189157	LOGISTIC-BINARY	0.061 [-0.008, 0.129]	0.0818336023621954	0.0013328749	Diagnoses - secondary ICD10
25506	LINEAR	0.087 [0.038, 0.136]	0.000545647560662865	LINEAR	-0.031 [-0.069, 0.008]	0.121128845887365	LINEAR	0.014 [-0.016, 0.045]	0.350017514355822	0.00023684991	Weighted-mean FA in tract medial lemniscus (right)
1299	ORDERED-LOGISTIC	-0.027 [-0.043, -0.012]	0.000576523526865839	ORDERED-LOGISTIC	-0.008 [-0.022, 0.006]	0.257499041770307	ORDERED-LOGISTIC	-0.017 [-0.027, -0.006]	0.0015194590019085	0.073313087	Salad / raw vegetable intake
41204#R634	LOGISTIC-BINARY	0.118 [0.050, 0.185]	0.000601676131752702	LOGISTIC-BINARY	-0.063 [-0.138, 0.012]	0.100521572208625	LOGISTIC-BINARY	0.033 [-0.017, 0.083]	0.192830018489006	0.00043532567	Diagnoses - secondary ICD10
41204#Z864	LOGISTIC-BINARY	0.039 [0.017, 0.061]	0.000615782463208634	LOGISTIC-BINARY	-0.106 [-0.183, -0.029]	0.00695693773279181	LOGISTIC-BINARY	0.015 [-0.006, 0.035]	0.166080062542762	0.00038894615	Diagnoses - secondary ICD10
20003#1140888646	LOGISTIC-BINARY	0.130 [0.055, 0.204]	0.000624417470327193	LOGISTIC-BINARY	-0.008 [-0.089, 0.073]	0.853496908785071	LOGISTIC-BINARY	0.064 [0.009, 0.119]	0.0214366479301274	0.014515317	Treatment/medication code
1598	ORDERED-LOGISTIC	-0.031 [-0.048, -0.013]	0.00063040684156722	ORDERED-LOGISTIC	0.003 [-0.014, 0.021]	0.696329468339287	ORDERED-LOGISTIC	-0.015 [-0.027, -0.003]	0.0155319700878615	0.006602752	Average weekly spirits intake
6142#4	LOGISTIC-BINARY	0.060 [0.025, 0.095]	0.000666885174136871	LOGISTIC-BINARY	-0.046 [-0.090, -0.002]	0.0424300147688874	LOGISTIC-BINARY	0.015 [-0.012, 0.042]	0.264255330071192	0.00021622483	Current employment status
4717	LOGISTIC-BINARY	0.069 [0.029, 0.109]	0.00071370978347742	LOGISTIC-BINARY	-0.019 [-0.062, 0.025]	0.404575629810894	LOGISTIC-BINARY	0.025 [-0.004, 0.055]	0.0882251655910117	0.003792912	Shortness of breath walking on level ground
41210#Y032	LOGISTIC-BINARY	0.256 [0.106, 0.404]	0.000769748619145766	LOGISTIC-BINARY	0.140 [-0.022, 0.300]	0.0883238778375881	LOGISTIC-BINARY	0.203 [0.094, 0.312]	0.000260319217871716	0.30247736	Operative procedures - secondary OPCS
41202#J938	LOGISTIC-BINARY	0.959 [0.402, 1.529]	0.000780634920835172				LOGISTIC-BINARY	0.646 [0.143, 1.145]	0.011131964273976		Diagnoses - main ICD10
41200#E492	LOGISTIC-BINARY	0.198 [0.082, 0.312]	0.000788890706020294	LOGISTIC-BINARY	-0.011 [-0.177, 0.151]	0.893641346117	LOGISTIC-BINARY	0.129 [0.035, 0.223]	0.00697455603646803	0.041360907	Operative procedures - main OPCS
41210#H444	LOGISTIC-BINARY	0.223 [0.091, 0.353]	0.000838451806478397	LOGISTIC-BINARY	0.022 [-0.120, 0.161]	0.76349812166692	LOGISTIC-BINARY	0.125 [0.029, 0.220]	0.0101749324603984	0.040013459	Operative procedures - secondary OPCS
40011#8071	LOGISTIC-BINARY	0.369 [0.151, 0.584]	0.000845861909560482	LOGISTIC-BINARY	-0.558 [-0.904, -0.232]	0.00112334607329247	LOGISTIC-BINARY	0.048 [-0.131, 0.224]	0.593852071828202	5.6960798e-06	Histology of cancer tumour
41202#Z755	LOGISTIC-BINARY	1.266 [0.538, 2.043]	0.000849102209425805	LOGISTIC-BINARY	0.011 [-0.791, 0.749]	0.976449365461593	LOGISTIC-BINARY	0.651 [0.149, 1.151]	0.0104857166859005	0.022377327	Diagnoses - main ICD10
41204#H023	LOGISTIC-BINARY	-0.887 [-1.442, -0.392]	0.000858417867118554	LOGISTIC-BINARY	0.432 [0.013, 0.843]	0.0407675718167142	LOGISTIC-BINARY	-0.170 [-0.487, 0.134]	0.28246957995185	0.00011254547	Diagnoses - secondary ICD10
25062	LINEAR	0.081 [0.033, 0.128]	0.0009053671417832	LINEAR	0.050 [0.012, 0.087]	0.00946781787855308	LINEAR	0.063 [0.033, 0.092]	3.09254104364032e-05	0.31595179	Mean FA in corticospinal tract on FA skeleton (right)
6149#100	LOGISTIC-BINARY	-0.026 [-0.042, -0.011]	0.000917803321945649	LOGISTIC-BINARY	-0.004 [-0.018, 0.011]	0.613990402263979	LOGISTIC-BINARY	-0.012 [-0.023, -0.002]	0.0216752113852954	0.03828403	Mouth/teeth dental problems
41210#Z385	LOGISTIC-BINARY	0.292 [0.118, 0.463]	0.000933268191602705	LOGISTIC-BINARY	0.259 [-0.219, 0.721]	0.277953525048164	LOGISTIC-BINARY	0.274 [0.111, 0.435]	0.000897081934830911	0.8984341	Operative procedures - secondary OPCS
22617#5432	LOGISTIC-BINARY	0.534 [0.216, 0.849]	0.000936656334518869	LOGISTIC-BINARY	0.004 [-0.318, 0.315]	0.980457511916047	LOGISTIC-BINARY	0.256 [0.034, 0.475]	0.0226283558604316	0.020368075	Job SOC coding
20003#1140872492	LOGISTIC-BINARY	0.416 [0.167, 0.663]	0.000969770292316387				LOGISTIC-BINARY	0.411 [0.163, 0.656]	0.00105812612873175		Treatment/medication code
25306	ORDERED-LOGISTIC	-0.154 [-0.246, -0.063]	0.000987290733877895	ORDERED-LOGISTIC	-0.002 [-0.074, 0.070]	0.956030382165752	ORDERED-LOGISTIC	-0.058 [-0.114, -0.001]	0.0463223472785302	0.010591841	Mean L3 in inferior cerebellar peduncle on FA skeleton (right)
20086#8	LOGISTIC-BINARY	-0.262 [-0.421, -0.107]	0.00102331862309442	LOGISTIC-BINARY	0.036 [-0.091, 0.161]	0.575696205128861	LOGISTIC-BINARY	-0.087 [-0.185, 0.011]	0.0829424127244089	0.0036464492	Type of special diet followed
924	ORDERED-LOGISTIC	-0.025 [-0.040, -0.010]	0.00107454896696937	ORDERED-LOGISTIC	-0.012 [-0.026, 0.001]	0.0783850435042139	ORDERED-LOGISTIC	-0.017 [-0.027, -0.007]	0.00120494065749871	0.21621335	Usual walking pace
40002#Y832	LOGISTIC-BINARY	1.024 [0.414, 1.652]	0.00107674171765821	LOGISTIC-BINARY	0.494 [-0.415, 1.377]	0.272318351368482	LOGISTIC-BINARY	0.784 [0.291, 1.279]	0.00179009300117679	0.33992365	Contributory (secondary) causes of death: ICD10
6158#1	LOGISTIC-BINARY	0.138 [0.055, 0.220]	0.0010771950127492				LOGISTIC-BINARY	0.138 [0.055, 0.220]	0.0010771950127492		Why reduced smoking
41200#U354	LOGISTIC-BINARY	0.144 [0.057, 0.230]	0.00107873960102789	LOGISTIC-BINARY	-0.125 [-0.227, -0.024]	0.0160764543542556	LOGISTIC-BINARY	0.027 [-0.039, 0.092]	0.416717582862924	7.8191013e-05	Operative procedures - main OPCS
41210#L761	LOGISTIC-BINARY	0.354 [0.140, 0.564]	0.00108400213464547	LOGISTIC-BINARY	0.065 [-0.565, 0.658]	0.832932078613896	LOGISTIC-BINARY	0.312 [0.111, 0.511]	0.00220820596421682	0.38308665	Operative procedures - secondary OPCS
3159	LOGISTIC-BINARY	0.086 [0.034, 0.138]	0.00109525210374975				LOGISTIC-BINARY	0.086 [0.034, 0.138]	0.00109213550026413		Smoked cigarette or pipe within last hour
2149	ORDERED-LOGISTIC	-0.027 [-0.043, -0.011]	0.0011497528889647	ORDERED-LOGISTIC	-0.005 [-0.019, 0.010]	0.520935303241847	ORDERED-LOGISTIC	-0.015 [-0.026, -0.005]	0.00439054851563344	0.041804269	Lifetime number of sexual partners
49	LINEAR	-0.013 [-0.020, -0.005]	0.00118577881216629	LINEAR	0.003 [-0.004, 0.010]	0.426340641192364	LINEAR	-0.004 [-0.009, 0.001]	0.0927418663845815	0.0033244805	Hip circumference
25068	LINEAR	0.081 [0.032, 0.130]	0.00120971637275652	LINEAR	0.039 [0.000, 0.077]	0.0470813620666009	LINEAR	0.057 [0.027, 0.087]	0.000181667183829915	0.18412085	Mean FA in superior cerebellar peduncle on FA skeleton (right)
874	LINEAR	-0.014 [-0.022, -0.005]	0.00121115463254816	LINEAR	0.000 [-0.008, 0.007]	0.961664307204991	LINEAR	-0.006 [-0.012, -0.001]	0.0296421885007647	0.017772583	Duration of walks
1170	ORDERED-LOGISTIC	-0.024 [-0.038, -0.009]	0.0012710720919065	ORDERED-LOGISTIC	0.013 [-0.001, 0.026]	0.0606738469591224	ORDERED-LOGISTIC	-0.003 [-0.013, 0.007]	0.515333774844975	0.00026705497	Getting up in morning
25009	LINEAR	0.063 [0.025, 0.102]	0.00127958682142982	LINEAR	-0.004 [-0.035, 0.028]	0.811539748576342	LINEAR	0.023 [-0.001, 0.047]	0.060954654073281	0.008109659	Volume of brain grey+white matter (normalised for head size)
22601#54322893	LOGISTIC-BINARY	0.544 [0.210, 0.874]	0.00128912463121349	LOGISTIC-BINARY	-0.044 [-0.392, 0.291]	0.801240335592733	LOGISTIC-BINARY	0.243 [0.008, 0.475]	0.0410428265332915	0.015603926	Job coding
41210#L721	LOGISTIC-BINARY	0.794 [0.309, 1.282]	0.00130959900976044				LOGISTIC-BINARY	0.720 [0.279, 1.162]	0.00131058280619464		Operative procedures - secondary OPCS
20003#1141201038	LOGISTIC-BINARY	0.878 [0.342, 1.420]	0.00132324113525115	LOGISTIC-BINARY	0.014 [-0.612, 0.600]	0.962583179507855	LOGISTIC-BINARY	0.484 [0.089, 0.874]	0.0152784998520238	0.036968425	Treatment/medication code
6153#2	LOGISTIC-BINARY	0.048 [0.019, 0.077]	0.00136470939205773	LOGISTIC-BINARY	0.026 [0.001, 0.051]	0.0444707415773295	LOGISTIC-BINARY	0.034 [0.015, 0.053]	0.000401757053469804	0.25758797	Medication for cholesterol blood pressure diabetes or take exogenous hormones
41229#5PR	LOGISTIC-BINARY	1.564 [0.649, 2.603]	0.00136645125668778				LOGISTIC-BINARY	1.089 [0.391, 1.819]	0.00250758732028576		PCT responsible for patient data
41230#5PR	LOGISTIC-BINARY	1.564 [0.649, 2.603]	0.00136645125668778				LOGISTIC-BINARY	1.114 [0.392, 1.872]	0.00283165902055145		PCT where patients GP was registered
2277	ORDERED-LOGISTIC	-0.059 [-0.094, -0.023]	0.00139856706293308	ORDERED-LOGISTIC	-0.016 [-0.052, 0.020]	0.37843337962088	ORDERED-LOGISTIC	-0.038 [-0.063, -0.013]	0.00314416676454994	0.099619672	Frequency of solarium/sunlamp use
25359	LINEAR	0.079 [0.031, 0.128]	0.00141023688892397	LINEAR	0.042 [0.003, 0.081]	0.0326349477016885	LINEAR	0.057 [0.026, 0.087]	0.000236992202852204	0.24169923	Mean ICVF in cerebral peduncle on FA skeleton (left)
41204#F171	LOGISTIC-BINARY	0.055 [0.021, 0.089]	0.00144138637453317	LOGISTIC-BINARY	-0.002 [-0.168, 0.162]	0.983430668595657	LOGISTIC-BINARY	0.043 [0.010, 0.075]	0.010616425222767	0.50845349	Diagnoses - secondary ICD10
3496	ORDERED-LOGISTIC	-0.057 [-0.091, -0.022]	0.00144962479078711				ORDERED-LOGISTIC	-0.057 [-0.091, -0.022]	0.00144962479078711		Wants to stop smoking
25082	LINEAR	0.080 [0.031, 0.130]	0.00146088918417814	LINEAR	0.008 [-0.031, 0.047]	0.701175534870374	LINEAR	0.038 [0.007, 0.069]	0.0148827692171082	0.0238705	Mean FA in posterior corona radiata on FA skeleton (right)
41204#C349	LOGISTIC-BINARY	0.196 [0.074, 0.316]	0.00148241677513405	LOGISTIC-BINARY	0.184 [-0.115, 0.475]	0.221692947951559	LOGISTIC-BINARY	0.182 [0.070, 0.292]	0.00134256582801099	0.94126815	Diagnoses - secondary ICD10
2040	LOGISTIC-BINARY	-0.028 [-0.045, -0.011]	0.00151562486882315	LOGISTIC-BINARY	-0.008 [-0.025, 0.009]	0.35120074744127	LOGISTIC-BINARY	-0.019 [-0.032, -0.007]	0.00173786950948012	0.11105244	Risk taking
41210#Z337	LOGISTIC-BINARY	1.107 [0.430, 1.812]	0.00151843658306	LOGISTIC-BINARY	0.683 [-0.209, 1.574]	0.127097435606294	LOGISTIC-BINARY	0.946 [0.411, 1.492]	0.00055271186512292	0.46093288	Operative procedures - secondary OPCS
41202#S521	LOGISTIC-BINARY	-1.897 [-3.315, -0.886]	0.00152185908458233	LOGISTIC-BINARY	-0.203 [-0.834, 0.376]	0.507306151155505	LOGISTIC-BINARY	-0.757 [-1.301, -0.269]	0.00379767188274798	0.014458292	Diagnoses - main ICD10
41204#M858	LOGISTIC-BINARY	-0.500 [-0.818, -0.199]	0.00152651293905768	LOGISTIC-BINARY	-0.191 [-0.459, 0.067]	0.153992861916691	LOGISTIC-BINARY	-0.326 [-0.529, -0.129]	0.00137399600811274	0.13707849	Diagnoses - secondary ICD10
41204#C329	LOGISTIC-BINARY	0.902 [0.344, 1.468]	0.00154182206198004				LOGISTIC-BINARY	0.802 [0.266, 1.343]	0.0033037662541606		Diagnoses - secondary ICD10
40006#C341	LOGISTIC-BINARY	0.188 [0.071, 0.304]	0.00155595790650721	LOGISTIC-BINARY	0.058 [-0.253, 0.360]	0.708280013644622	LOGISTIC-BINARY	0.163 [0.054, 0.271]	0.00324212514988802	0.43849155	Type of cancer: ICD10
23107	LINEAR	0.011 [0.004, 0.018]	0.0015739232216415	LINEAR	-0.003 [-0.009, 0.003]	0.333477709759971	LINEAR	0.003 [-0.001, 0.008]	0.153108494820916	0.0027577481	Impedance of leg (right)
25080	LINEAR	0.078 [0.030, 0.126]	0.00157900350350738	LINEAR	0.007 [-0.031, 0.046]	0.704898021411244	LINEAR	0.037 [0.007, 0.067]	0.0165952471860329	0.025032518	Mean FA in superior corona radiata on FA skeleton (right)
41202#M4787	LOGISTIC-BINARY	0.515 [0.193, 0.834]	0.00159311083374874	LOGISTIC-BINARY	-0.092 [-0.447, 0.247]	0.600747916159127	LOGISTIC-BINARY	0.228 [-0.006, 0.458]	0.0535860092076721	0.011666941	Diagnoses - main ICD10
22680	LINEAR	0.167 [0.063, 0.270]	0.00160493465876527	LINEAR	-0.039 [-0.122, 0.043]	0.350260353593443	LINEAR	0.041 [-0.023, 0.105]	0.211112325125105	0.0022704757	Mean carotid IMT (intima-medial thickness) at 240 degrees
2724	LOGISTIC-BINARY	0.083 [0.031, 0.135]	0.00161615048858108	LOGISTIC-BINARY	0.006 [-0.036, 0.047]	0.791139752581612	LOGISTIC-BINARY	0.034 [0.002, 0.066]	0.0351799000772095	0.021349	Had menopause
25398	LINEAR	-0.078 [-0.126, -0.029]	0.00162397771200785	LINEAR	-0.042 [-0.080, -0.004]	0.0299049806991902	LINEAR	-0.057 [-0.086, -0.027]	0.000199462043169932	0.25353992	Mean OD in corticospinal tract on FA skeleton (right)
41202#R53	LOGISTIC-BINARY	0.229 [0.086, 0.372]	0.00165514104187789	LOGISTIC-BINARY	0.015 [-0.133, 0.160]	0.844300677598464	LOGISTIC-BINARY	0.119 [0.017, 0.221]	0.021578256276247	0.03941334	Diagnoses - main ICD10
30200	LINEAR	0.012 [0.005, 0.020]	0.00167818248096704	LINEAR	0.000 [-0.007, 0.007]	0.978342179855549	LINEAR	0.005 [0.000, 0.010]	0.0439718228328158	0.020929549	Neutrophill percentage
4548	ORDERED-LOGISTIC	0.040 [0.015, 0.065]	0.00168235831962133	ORDERED-LOGISTIC	0.012 [-0.011, 0.035]	0.300760914693388	ORDERED-LOGISTIC	0.024 [0.007, 0.041]	0.00502956272809465	0.10126251	Health satisfaction
41210#L622	LOGISTIC-BINARY	0.787 [0.295, 1.282]	0.00168915389255447				LOGISTIC-BINARY	0.664 [0.223, 1.105]	0.0030309865056911		Operative procedures - secondary OPCS
41210#Z158	LOGISTIC-BINARY	-0.773 [-1.285, -0.312]	0.00173182343618195	LOGISTIC-BINARY	0.218 [-0.137, 0.564]	0.221349721976198	LOGISTIC-BINARY	-0.178 [-0.460, 0.094]	0.207856588516357	0.0011934595	Operative procedures - secondary OPCS
20003#1140911636	LOGISTIC-BINARY	-1.186 [-2.008, -0.503]	0.0017409341910333	LOGISTIC-BINARY	-0.316 [-0.773, 0.111]	0.159377769106953	LOGISTIC-BINARY	-0.590 [-0.979, -0.229]	0.00195114614256669	0.050683502	Treatment/medication code
1578	ORDERED-LOGISTIC	-0.027 [-0.044, -0.010]	0.00174360875359223	ORDERED-LOGISTIC	-0.001 [-0.017, 0.014]	0.882822705326081	ORDERED-LOGISTIC	-0.012 [-0.024, -0.001]	0.0317183092060646	0.027378034	Average weekly champagne plus white wine intake
20415	LOGISTIC-BINARY	-0.230 [-0.374, -0.086]	0.00175073323045755	LOGISTIC-BINARY	0.027 [-0.211, 0.266]	0.822188790421565	LOGISTIC-BINARY	-0.161 [-0.283, -0.040]	0.00931795153532697	0.070995443	Ongoing addiction to alcohol
22610#0	LOGISTIC-BINARY	0.101 [0.038, 0.165]	0.00185815630456694	LOGISTIC-BINARY	-0.044 [-0.100, 0.012]	0.124298280085185	LOGISTIC-BINARY	0.021 [-0.021, 0.064]	0.31830808048705	0.00080881862	Workplace full of chemical or other fumes
137	ORDERED-LOGISTIC	0.023 [0.008, 0.037]	0.00187419641443018	ORDERED-LOGISTIC	-0.002 [-0.015, 0.011]	0.759741115383192	ORDERED-LOGISTIC	0.007 [-0.002, 0.017]	0.138308232699988	0.011741112	Number of treatments/medications taken
30510	LINEAR	-0.012 [-0.019, -0.004]	0.00187997214841134	LINEAR	0.001 [-0.005, 0.008]	0.696069825554817	LINEAR	-0.004 [-0.009, 0.000]	0.0737701415024045	0.010007215	Creatinine (enzymatic) in urine
20003#1140868794	LOGISTIC-BINARY	1.122 [0.423, 1.853]	0.00189261468608865	LOGISTIC-BINARY	-0.037 [-0.795, 0.661]	0.920738109940859	LOGISTIC-BINARY	0.536 [0.044, 1.020]	0.0306295933283228	0.026090816	Treatment/medication code
41200#M273	LOGISTIC-BINARY	-0.549 [-0.908, -0.212]	0.00194221050119147	LOGISTIC-BINARY	-0.062 [-0.337, 0.205]	0.653889547216694	LOGISTIC-BINARY	-0.265 [-0.481, -0.056]	0.0142912301296794	0.030467412	Operative procedures - main OPCS
20003#1141187790	LOGISTIC-BINARY	1.118 [0.418, 1.848]	0.00196749987227282	LOGISTIC-BINARY	0.096 [-0.559, 0.713]	0.764238285614399	LOGISTIC-BINARY	0.547 [0.084, 1.004]	0.0191588851375878	0.036522675	Treatment/medication code
25357	LINEAR	0.076 [0.028, 0.125]	0.00203246440762217	LINEAR	0.043 [0.005, 0.081]	0.0266504453551801	LINEAR	0.057 [0.027, 0.087]	0.000199087197749592	0.29246426	Mean ICVF in superior cerebellar peduncle on FA skeleton (left)
41230#5KQ	LOGISTIC-BINARY	0.422 [0.151, 0.689]	0.00206297597596392	LOGISTIC-BINARY	0.123 [-0.163, 0.402]	0.393593247774833	LOGISTIC-BINARY	0.270 [0.074, 0.462]	0.00641078574366672	0.13269159	PCT where patients GP was registered
25497	LINEAR	0.075 [0.027, 0.123]	0.00206593353613931	LINEAR	0.034 [-0.004, 0.072]	0.0787500518830879	LINEAR	0.050 [0.020, 0.080]	0.000952696843749685	0.1898468	Weighted-mean FA in tract corticospinal tract (right)
40011#8312	LOGISTIC-BINARY	-0.320 [-0.527, -0.119]	0.00206824047908772	LOGISTIC-BINARY	-0.003 [-0.219, 0.209]	0.980733524396592	LOGISTIC-BINARY	-0.165 [-0.313, -0.020]	0.0269602954853825	0.035426077	Histology of cancer tumour
41251#1001	LOGISTIC-BINARY	0.077 [0.028, 0.126]	0.00213514761249672	LOGISTIC-BINARY	-0.002 [-0.050, 0.045]	0.925942911007539	LOGISTIC-BINARY	0.035 [0.001, 0.069]	0.0460634154599896	0.023166111	Sources of admission to hospital (recoded)
41204#L859	LOGISTIC-BINARY	0.523 [0.186, 0.855]	0.00213809408431223	LOGISTIC-BINARY	-0.121 [-0.580, 0.313]	0.594508211477108	LOGISTIC-BINARY	0.275 [0.008, 0.537]	0.0409733643397949	0.023776669	Diagnoses - secondary ICD10
41204#Z870	LOGISTIC-BINARY	0.174 [0.062, 0.285]	0.00213839967838229	LOGISTIC-BINARY	-0.051 [-0.192, 0.086]	0.467925750599611	LOGISTIC-BINARY	0.085 [-0.002, 0.171]	0.0541487323357487	0.012987708	Diagnoses - secondary ICD10
30180	LINEAR	-0.012 [-0.020, -0.004]	0.0022072876270242	LINEAR	0.000 [-0.007, 0.007]	0.969901418446032	LINEAR	-0.005 [-0.010, 0.000]	0.0461813835607287	0.025346687	Lymphocyte percentage
20003#1140909674	LOGISTIC-BINARY	0.051 [0.018, 0.083]	0.00222529169015467	LOGISTIC-BINARY	-0.002 [-0.032, 0.027]	0.869795039123419	LOGISTIC-BINARY	0.021 [0.000, 0.043]	0.0552431800258956	0.017321471	Treatment/medication code
41202#D70	LOGISTIC-BINARY	0.201 [0.071, 0.329]	0.00224163117027112	LOGISTIC-BINARY	-0.138 [-0.273, -0.006]	0.0415323942594396	LOGISTIC-BINARY	0.030 [-0.063, 0.121]	0.528012353153326	0.00033182363	Diagnoses - main ICD10
41200#E361	LOGISTIC-BINARY	0.209 [0.074, 0.343]	0.00225735659331406	LOGISTIC-BINARY	-0.082 [-0.299, 0.130]	0.455691709937338	LOGISTIC-BINARY	0.122 [0.009, 0.235]	0.0339865723544424	0.024292795	Operative procedures - main OPCS
41200#W364	LOGISTIC-BINARY	1.142 [0.418, 1.901]	0.00226745351423132	LOGISTIC-BINARY	-0.027 [-0.786, 0.670]	0.941172239769328	LOGISTIC-BINARY	0.532 [0.033, 1.023]	0.0343948744026208	0.027462211	Operative procedures - main OPCS
25327	ORDERED-LOGISTIC	-0.143 [-0.235, -0.050]	0.00244092794288751	ORDERED-LOGISTIC	-0.005 [-0.078, 0.068]	0.892930207286908	ORDERED-LOGISTIC	-0.057 [-0.114, 0.000]	0.0506088994814239	0.021478038	Mean L3 in sagittal stratum on FA skeleton (left)
22601#41133206	LOGISTIC-BINARY	0.109 [0.038, 0.179]	0.00248517389099841	LOGISTIC-BINARY	-0.007 [-0.066, 0.052]	0.819244921241675	LOGISTIC-BINARY	0.042 [-0.003, 0.087]	0.0683604791925645	0.013443061	Job coding
22617#4113	LOGISTIC-BINARY	0.109 [0.038, 0.179]	0.00248517389099841	LOGISTIC-BINARY	-0.007 [-0.066, 0.052]	0.819244921241675	LOGISTIC-BINARY	0.042 [-0.003, 0.087]	0.0683604791925645	0.013443061	Job SOC coding
41200#J021	LOGISTIC-BINARY	-0.950 [-1.617, -0.371]	0.00256216398163843	LOGISTIC-BINARY	-0.023 [-0.594, 0.512]	0.933246329766506	LOGISTIC-BINARY	-0.488 [-0.906, -0.099]	0.0174255741409111	0.02923372	Operative procedures - main OPCS
25355	LINEAR	0.075 [0.026, 0.123]	0.0026646655679962	LINEAR	0.029 [-0.009, 0.067]	0.139716237446934	LINEAR	0.047 [0.017, 0.077]	0.00228618568740544	0.1498064	Mean ICVF in inferior cerebellar peduncle on FA skeleton (left)
41200#E491	LOGISTIC-BINARY	0.185 [0.063, 0.305]	0.00270095327671431	LOGISTIC-BINARY	-0.099 [-0.259, 0.058]	0.220400804870363	LOGISTIC-BINARY	0.067 [-0.029, 0.162]	0.171902178447994	0.0052254205	Operative procedures - main OPCS
41202#J690	LOGISTIC-BINARY	0.418 [0.141, 0.691]	0.00284803941625729	LOGISTIC-BINARY	-0.029 [-0.432, 0.356]	0.884748225846476	LOGISTIC-BINARY	0.263 [0.037, 0.485]	0.0210897137535981	0.068120584	Diagnoses - main ICD10
22681	LINEAR	0.158 [0.054, 0.262]	0.00287744531232472	LINEAR	-0.025 [-0.109, 0.058]	0.555343162871885	LINEAR	0.046 [-0.018, 0.111]	0.161471611579915	0.0070117302	Maximum carotid IMT (intima-medial thickness) at 240 degrees
30280	LINEAR	0.012 [0.004, 0.020]	0.00289434098036713	LINEAR	0.004 [-0.003, 0.011]	0.298126269966158	LINEAR	0.007 [0.001, 0.012]	0.0132798985099743	0.13149598	Immature reticulocyte fraction
41204#C793	LOGISTIC-BINARY	0.243 [0.082, 0.402]	0.00293626977284122	LOGISTIC-BINARY	0.103 [-0.123, 0.324]	0.365160334888612	LOGISTIC-BINARY	0.187 [0.056, 0.316]	0.00484008702202556	0.31924427	Diagnoses - secondary ICD10
20003#1141176832	LOGISTIC-BINARY	0.097 [0.033, 0.161]	0.00296285451994765	LOGISTIC-BINARY	-0.055 [-0.127, 0.016]	0.132865506143726	LOGISTIC-BINARY	0.024 [-0.024, 0.071]	0.331534997920123	0.0019565024	Treatment/medication code
22679	LINEAR	0.159 [0.054, 0.264]	0.00297328657896617	LINEAR	-0.046 [-0.130, 0.039]	0.290400844681329	LINEAR	0.036 [-0.029, 0.102]	0.277202036844478	0.0028895326	Minimum carotid IMT (intima-medial thickness) at 240 degrees
25502	LINEAR	0.073 [0.025, 0.120]	0.00299242787856046	LINEAR	0.031 [-0.007, 0.069]	0.107216661863366	LINEAR	0.050 [0.020, 0.080]	0.000942738017427752	0.18326621	Weighted-mean FA in tract inferior longitudinal fasciculus (left)
41204#E063	LOGISTIC-BINARY	-0.752 [-1.279, -0.277]	0.00307555490068245	LOGISTIC-BINARY	0.242 [-0.099, 0.575]	0.157761316619212	LOGISTIC-BINARY	-0.120 [-0.397, 0.147]	0.386119377506931	0.0012447686	Diagnoses - secondary ICD10
22608#0	LOGISTIC-BINARY	0.056 [0.019, 0.093]	0.00308524478346905	LOGISTIC-BINARY	0.009 [-0.021, 0.040]	0.55224751564915	LOGISTIC-BINARY	0.030 [0.007, 0.054]	0.0123550000209741	0.058803052	Workplace very hot
41200#W152	LOGISTIC-BINARY	-0.772 [-1.314, -0.285]	0.00309290944074125	LOGISTIC-BINARY	0.374 [-0.062, 0.800]	0.0877715872738292	LOGISTIC-BINARY	-0.187 [-0.512, 0.124]	0.248044372972581	0.0008201662	Operative procedures - main OPCS
25637	ORDERED-LOGISTIC	-0.141 [-0.234, -0.047]	0.00313429639935874	ORDERED-LOGISTIC	-0.046 [-0.119, 0.027]	0.216990478979942	ORDERED-LOGISTIC	-0.085 [-0.143, -0.028]	0.00360050704139981	0.11785159	Weighted-mean L3 in tract inferior longitudinal fasciculus (left)
41204#K108	LOGISTIC-BINARY	0.805 [0.269, 1.344]	0.00315310604642931	LOGISTIC-BINARY	0.556 [0.014, 1.092]	0.0419164120715012	LOGISTIC-BINARY	0.606 [0.232, 0.977]	0.00137837659286598	0.52222115	Diagnoses - secondary ICD10
20110#6	LOGISTIC-BINARY	0.050 [0.017, 0.083]	0.0031541735662011	LOGISTIC-BINARY	0.090 [0.059, 0.121]	7.94106239962555e-09	LOGISTIC-BINARY	0.072 [0.049, 0.094]	3.9821851445984e-10	0.083649404	Illnesses of mother
30300	LINEAR	0.012 [0.004, 0.019]	0.00319064671848873	LINEAR	0.002 [-0.005, 0.009]	0.611344804570588	LINEAR	0.006 [0.000, 0.011]	0.0356792179944492	0.065818071	High light scatter reticulocyte count
40013#1731	LOGISTIC-BINARY	0.582 [0.192, 0.968]	0.00319536148959009	LOGISTIC-BINARY	0.085 [-0.309, 0.465]	0.665154788868559	LOGISTIC-BINARY	0.330 [0.057, 0.598]	0.016663764708448	0.07575275	Type of cancer: ICD9
20004#1108	LOGISTIC-BINARY	0.237 [0.078, 0.394]	0.00322484480163452	LOGISTIC-BINARY	0.056 [-0.317, 0.415]	0.764832867471591	LOGISTIC-BINARY	0.204 [0.060, 0.348]	0.00537800945419659	0.37267414	Operation code
25660	LINEAR	0.074 [0.025, 0.123]	0.00323697141963509	LINEAR	0.018 [-0.021, 0.057]	0.364888263478414	LINEAR	0.041 [0.011, 0.072]	0.00788305790280426	0.081170835	Weighted-mean ICVF in tract forceps major
1349	ORDERED-LOGISTIC	0.021 [0.007, 0.035]	0.00326149450266156	ORDERED-LOGISTIC	0.010 [-0.002, 0.023]	0.108468475447591	ORDERED-LOGISTIC	0.014 [0.005, 0.024]	0.00240874847188193	0.26870042	Processed meat intake
25584	ORDERED-LOGISTIC	-0.137 [-0.229, -0.046]	0.003341838694796	ORDERED-LOGISTIC	-0.021 [-0.093, 0.051]	0.568534565910853	ORDERED-LOGISTIC	-0.065 [-0.121, -0.008]	0.0251880069158735	0.050561402	Weighted-mean L1 in tract inferior longitudinal fasciculus (right)
40002#I679	LOGISTIC-BINARY	0.763 [0.251, 1.276]	0.00334449541743207	LOGISTIC-BINARY	0.398 [-0.407, 1.171]	0.317204817755246	LOGISTIC-BINARY	0.640 [0.213, 1.065]	0.00312619142371923	0.4462775	Contributory (secondary) causes of death: ICD10
25322	ORDERED-LOGISTIC	-0.140 [-0.233, -0.046]	0.00339371476509414	ORDERED-LOGISTIC	-0.041 [-0.114, 0.032]	0.271512551283313	ORDERED-LOGISTIC	-0.082 [-0.139, -0.024]	0.00546317917348637	0.10354757	Mean L3 in posterior corona radiata on FA skeleton (right)
23247	LINEAR	0.114 [0.038, 0.190]	0.0034111328481738	LINEAR	-0.042 [-0.104, 0.020]	0.180578098004956	LINEAR	0.016 [-0.032, 0.064]	0.519029255404822	0.001827132	Android tissue fat percentage
41210#T652	LOGISTIC-BINARY	0.733 [0.240, 1.226]	0.00342413754999085	LOGISTIC-BINARY	-0.110 [-0.672, 0.415]	0.690460687173026	LOGISTIC-BINARY	0.306 [-0.053, 0.657]	0.0903883550160258	0.024444208	Operative procedures - secondary OPCS
41202#M8098	LOGISTIC-BINARY	0.533 [0.172, 0.889]	0.00347058806852706	LOGISTIC-BINARY	-0.322 [-0.749, 0.079]	0.126527089479352	LOGISTIC-BINARY	0.145 [-0.122, 0.407]	0.280276067839297	0.0022297697	Diagnoses - main ICD10
41202#Z125	LOGISTIC-BINARY	1.235 [0.424, 2.105]	0.0034729581586531	LOGISTIC-BINARY	0.102 [-0.709, 0.855]	0.795577777760572	LOGISTIC-BINARY	0.632 [0.082, 1.178]	0.0228727392571403	0.052955743	Diagnoses - main ICD10
41210#A734	LOGISTIC-BINARY	-1.384 [-2.449, -0.549]	0.0035004172693022	LOGISTIC-BINARY	-0.986 [-1.963, -0.185]	0.0268310519084722	LOGISTIC-BINARY	-1.211 [-1.901, -0.622]	0.000176644960258592	0.54786211	Operative procedures - secondary OPCS
41251#2000	LOGISTIC-BINARY	0.169 [0.055, 0.281]	0.00351449538131365	LOGISTIC-BINARY	0.092 [-0.024, 0.207]	0.116503544415812	LOGISTIC-BINARY	0.128 [0.047, 0.208]	0.00182775383809579	0.35293165	Sources of admission to hospital (recoded)
20002#1523	LOGISTIC-BINARY	-0.642 [-1.093, -0.227]	0.00352190162609585	LOGISTIC-BINARY	-0.132 [-0.484, 0.205]	0.452402950335368	LOGISTIC-BINARY	-0.346 [-0.619, -0.084]	0.0110960797647262	0.070915401	Non-cancer illness code self-reported
41251#10001	LOGISTIC-BINARY	1.229 [0.419, 2.096]	0.00356840745641023				LOGISTIC-BINARY	0.847 [0.127, 1.578]	0.0206964967189981		Sources of admission to hospital (recoded)
25307	ORDERED-LOGISTIC	-0.136 [-0.227, -0.044]	0.00363340608195582	ORDERED-LOGISTIC	0.033 [-0.039, 0.106]	0.369547643095301	ORDERED-LOGISTIC	-0.030 [-0.087, 0.027]	0.301965607270704	0.0045436337	Mean L3 in inferior cerebellar peduncle on FA skeleton (left)
41204#N130	LOGISTIC-BINARY	1.291 [0.441, 2.210]	0.00365327720218284	LOGISTIC-BINARY	1.177 [0.395, 2.008]	0.00375206062609755	LOGISTIC-BINARY	1.220 [0.645, 1.823]	4.40902759774743e-05	0.85257089	Diagnoses - secondary ICD10
1110	ORDERED-LOGISTIC	-0.021 [-0.035, -0.007]	0.00370808491741595	ORDERED-LOGISTIC	-0.003 [-0.015, 0.010]	0.676188991272248	ORDERED-LOGISTIC	-0.012 [-0.021, -0.003]	0.0115050969048932	0.060007252	Length of mobile phone use
20003#1140861958	LOGISTIC-BINARY	0.034 [0.011, 0.056]	0.00371363852742155	LOGISTIC-BINARY	-0.020 [-0.045, 0.004]	0.105960072618565	LOGISTIC-BINARY	0.008 [-0.009, 0.025]	0.343974771741405	0.001593561	Treatment/medication code
41204#R508	LOGISTIC-BINARY	0.635 [0.203, 1.064]	0.00372144192360445	LOGISTIC-BINARY	-0.024 [-0.593, 0.511]	0.932827144249496	LOGISTIC-BINARY	0.348 [0.011, 0.678]	0.0405257881948756	0.065236412	Diagnoses - secondary ICD10
41204#Z754	LOGISTIC-BINARY	0.949 [0.309, 1.604]	0.00374551187749388	LOGISTIC-BINARY	-0.058 [-0.902, 0.711]	0.886712332834846	LOGISTIC-BINARY	0.533 [0.041, 1.018]	0.0317641447389357	0.056366231	Diagnoses - secondary ICD10
41204#C800	LOGISTIC-BINARY	0.419 [0.133, 0.701]	0.00377028379085278	LOGISTIC-BINARY	-0.186 [-0.543, 0.155]	0.295832705650156	LOGISTIC-BINARY	0.163 [-0.058, 0.378]	0.143770628740202	0.0084242243	Diagnoses - secondary ICD10
41202#E282	LOGISTIC-BINARY	1.241 [0.418, 2.121]	0.00379296931290853	LOGISTIC-BINARY	-0.079 [-0.871, 0.642]	0.835063512743534	LOGISTIC-BINARY	0.488 [-0.050, 1.017]	0.0712621831406614	0.023120845	Diagnoses - main ICD10
41200#E498	LOGISTIC-BINARY	0.299 [0.095, 0.500]	0.00379516435421917	LOGISTIC-BINARY	-0.299 [-0.595, -0.016]	0.0427635957330633	LOGISTIC-BINARY	0.087 [-0.078, 0.249]	0.296378182460046	0.00091681851	Operative procedures - main OPCS
20112#10	LOGISTIC-BINARY	0.505 [0.161, 0.848]	0.00381536096008201	LOGISTIC-BINARY	0.084 [-0.341, 0.495]	0.691600163094737	LOGISTIC-BINARY	0.347 [0.084, 0.608]	0.00930888274740175	0.12719752	Illnesses of adopted father
20015	LINEAR	-0.009 [-0.014, -0.003]	0.0038499300355595	LINEAR	-0.005 [-0.010, 0.000]	0.0763069025242423	LINEAR	-0.006 [-0.010, -0.003]	0.000999895462046937	0.3249006	Sitting height
41200#M295	LOGISTIC-BINARY	0.483 [0.152, 0.809]	0.00388842805891929	LOGISTIC-BINARY	-0.022 [-0.439, 0.375]	0.913474301556137	LOGISTIC-BINARY	0.275 [0.019, 0.526]	0.0335880587818132	0.058281884	Operative procedures - main OPCS
23108	LINEAR	0.010 [0.003, 0.017]	0.00391649263115143	LINEAR	-0.002 [-0.008, 0.004]	0.511765910080362	LINEAR	0.003 [-0.001, 0.008]	0.14362864686302	0.0098609962	Impedance of leg (left)
22607#0	LOGISTIC-BINARY	0.064 [0.020, 0.107]	0.0039448843211359	LOGISTIC-BINARY	-0.007 [-0.044, 0.030]	0.700275140546347	LOGISTIC-BINARY	0.023 [-0.005, 0.051]	0.103606850825726	0.014359581	Workplace very cold
41202#J181	LOGISTIC-BINARY	0.099 [0.031, 0.165]	0.0039500474521835	LOGISTIC-BINARY	-0.065 [-0.155, 0.025]	0.157841195488275	LOGISTIC-BINARY	0.034 [-0.019, 0.087]	0.210860345080557	0.0042791134	Diagnoses - main ICD10
41246#2620	LOGISTIC-BINARY	0.120 [0.038, 0.201]	0.00395553543116265	LOGISTIC-BINARY	-0.033 [-0.132, 0.066]	0.516554980639051	LOGISTIC-BINARY	0.057 [-0.006, 0.120]	0.074366821050498	0.019570291	Treatment speciality of consultant (recoded)
22613#0	LOGISTIC-BINARY	0.106 [0.034, 0.179]	0.00395964588064188	LOGISTIC-BINARY	-0.017 [-0.081, 0.047]	0.592563563981431	LOGISTIC-BINARY	0.038 [-0.010, 0.086]	0.118194543222158	0.01193932	Worked with paints thinners or glues
41200#L631	LOGISTIC-BINARY	0.213 [0.067, 0.357]	0.00399847906836541	LOGISTIC-BINARY	0.051 [-0.412, 0.494]	0.823078063127268	LOGISTIC-BINARY	0.191 [0.052, 0.327]	0.00660059760940205	0.50561446	Operative procedures - main OPCS
20003#1141182632	LOGISTIC-BINARY	0.214 [0.067, 0.359]	0.00399935017770615	LOGISTIC-BINARY	-0.085 [-0.475, 0.287]	0.661902516061938	LOGISTIC-BINARY	0.165 [0.028, 0.300]	0.0173187556881649	0.15118042	Treatment/medication code
41210#A411	LOGISTIC-BINARY	1.355 [0.457, 2.339]	0.0040782518258349	LOGISTIC-BINARY	-0.078 [-1.045, 0.791]	0.865850990157643	LOGISTIC-BINARY	0.616 [0.002, 1.225]	0.046515753706351	0.032663561	Operative procedures - secondary OPCS
41202#N882	LOGISTIC-BINARY	-0.620 [-1.063, -0.212]	0.00411869250473346	LOGISTIC-BINARY	0.178 [-0.179, 0.525]	0.320409272614725	LOGISTIC-BINARY	-0.175 [-0.444, 0.085]	0.19501855104211	0.0046092323	Diagnoses - main ICD10
41204#Z492	LOGISTIC-BINARY	0.796 [0.250, 1.346]	0.00414851624879315	LOGISTIC-BINARY	-0.399 [-1.094, 0.225]	0.231776589543	LOGISTIC-BINARY	0.262 [-0.147, 0.659]	0.201780848815582	0.0063178055	Diagnoses - secondary ICD10
40002#J449	LOGISTIC-BINARY	0.248 [0.077, 0.416]	0.00415475601367988	LOGISTIC-BINARY	0.240 [-0.386, 0.838]	0.439337835540419	LOGISTIC-BINARY	0.240 [0.078, 0.400]	0.00352006934103795	0.97964561	Contributory (secondary) causes of death: ICD10
41210#Z365	LOGISTIC-BINARY	-0.731 [-1.260, -0.253]	0.00419401357828653	LOGISTIC-BINARY	-0.440 [-1.055, 0.117]	0.13838612608633	LOGISTIC-BINARY	-0.615 [-1.009, -0.249]	0.00144373360255703	0.46008503	Operative procedures - secondary OPCS
25321	ORDERED-LOGISTIC	-0.136 [-0.228, -0.043]	0.00422911842548737	ORDERED-LOGISTIC	-0.007 [-0.080, 0.066]	0.854228169522228	ORDERED-LOGISTIC	-0.057 [-0.114, 0.001]	0.0520681518692508	0.032451257	Mean L3 in superior corona radiata on FA skeleton (left)
20003#1140880264	LOGISTIC-BINARY	0.686 [0.212, 1.157]	0.00425288530524717	LOGISTIC-BINARY	-0.093 [-0.733, 0.499]	0.764874297228738	LOGISTIC-BINARY	0.421 [0.054, 0.781]	0.0230151792340427	0.049199227	Treatment/medication code
41204#F609	LOGISTIC-BINARY	0.538 [0.165, 0.907]	0.00432716611456163	LOGISTIC-BINARY	-0.117 [-0.586, 0.325]	0.612844463125495	LOGISTIC-BINARY	0.268 [-0.017, 0.547]	0.0622268847026675	0.028774232	Diagnoses - secondary ICD10
6149#4	LOGISTIC-BINARY	0.047 [0.015, 0.080]	0.00433115119887571	LOGISTIC-BINARY	0.010 [-0.036, 0.056]	0.665022040073071	LOGISTIC-BINARY	0.030 [0.003, 0.056]	0.0272404292830442	0.19575968	Mouth/teeth dental problems
90140	ORDERED-LOGISTIC	0.048 [0.015, 0.082]	0.00439423757469028	ORDERED-LOGISTIC	0.012 [-0.017, 0.040]	0.421935352612306	ORDERED-LOGISTIC	0.027 [0.005, 0.048]	0.0139598000465908	0.09753231	Fraction acceleration <= 425 milli-gravities
30290	LINEAR	0.011 [0.003, 0.019]	0.00447283652522217	LINEAR	0.004 [-0.003, 0.011]	0.317362400383951	LINEAR	0.006 [0.001, 0.011]	0.0178448035017428	0.15184969	High light scatter reticulocyte percentage
23286	LINEAR	0.108 [0.033, 0.182]	0.0045438800682612	LINEAR	-0.037 [-0.098, 0.023]	0.226999321882536	LINEAR	0.017 [-0.030, 0.064]	0.480320477969355	0.0030328657	Trunk tissue fat percentage
41204#Z942	LOGISTIC-BINARY	0.953 [0.297, 1.626]	0.00456257540627493				LOGISTIC-BINARY	0.635 [0.074, 1.192]	0.0250573137097194		Diagnoses - secondary ICD10
25070	LINEAR	0.069 [0.021, 0.117]	0.00463078544715774	LINEAR	0.038 [0.000, 0.075]	0.0512645882591609	LINEAR	0.051 [0.022, 0.081]	0.000711721282469111	0.30741143	Mean FA in cerebral peduncle on FA skeleton (right)
25308	ORDERED-LOGISTIC	-0.132 [-0.223, -0.041]	0.00463276884608797	ORDERED-LOGISTIC	-0.027 [-0.100, 0.045]	0.455708168757203	ORDERED-LOGISTIC	-0.066 [-0.122, -0.009]	0.0225051810341897	0.078110099	Mean L3 in superior cerebellar peduncle on FA skeleton (right)
41204#Z851	LOGISTIC-BINARY	0.214 [0.065, 0.362]	0.00476122370573784	LOGISTIC-BINARY	-0.088 [-0.403, 0.216]	0.577870353330662	LOGISTIC-BINARY	0.144 [0.009, 0.277]	0.034770237193842	0.084541745	Diagnoses - secondary ICD10
41202#F309	LOGISTIC-BINARY	0.948 [0.292, 1.621]	0.00477775099410103	LOGISTIC-BINARY	-0.915 [-2.002, -0.036]	0.0624071052293782	LOGISTIC-BINARY	0.215 [-0.296, 0.706]	0.396777792807596	0.0020960905	Diagnoses - main ICD10
41202#I702	LOGISTIC-BINARY	0.246 [0.074, 0.417]	0.00479102789312043	LOGISTIC-BINARY	-0.098 [-0.679, 0.442]	0.728784304099051	LOGISTIC-BINARY	0.216 [0.052, 0.377]	0.00929773293543947	0.24873278	Diagnoses - main ICD10
5452	LOGISTIC-BINARY	-0.082 [-0.139, -0.025]	0.0047958339983179	LOGISTIC-BINARY	0.074 [0.016, 0.133]	0.0132168786879259	LOGISTIC-BINARY	-0.007 [-0.047, 0.034]	0.746191032896175	0.00018245225	Leg pain when standing still or sitting
90139	ORDERED-LOGISTIC	0.046 [0.014, 0.079]	0.00485250836028628	ORDERED-LOGISTIC	0.013 [-0.014, 0.041]	0.34039899393514	ORDERED-LOGISTIC	0.027 [0.006, 0.048]	0.0102372196734542	0.12494324	Fraction acceleration <= 400 milli-gravities
40006#C183	LOGISTIC-BINARY	0.546 [0.162, 0.924]	0.00487165796339427	LOGISTIC-BINARY	-0.233 [-0.663, 0.171]	0.271329982144944	LOGISTIC-BINARY	0.171 [-0.108, 0.444]	0.223405883322121	0.0068998537	Type of cancer: ICD10
90144	ORDERED-LOGISTIC	0.049 [0.015, 0.083]	0.00491907352585214	ORDERED-LOGISTIC	0.025 [-0.004, 0.053]	0.0928234146415182	ORDERED-LOGISTIC	0.035 [0.013, 0.057]	0.00164876921026068	0.28218141	Fraction acceleration <= 600 milli-gravities
2188	LOGISTIC-BINARY	0.023 [0.007, 0.039]	0.0049480024532519	LOGISTIC-BINARY	0.004 [-0.011, 0.020]	0.584734700538627	LOGISTIC-BINARY	0.011 [0.000, 0.023]	0.0446423728297153	0.098646462	Long-standing illness disability or infirmity
25001	LINEAR	0.052 [0.016, 0.088]	0.00496807989626694	LINEAR	0.029 [-0.001, 0.059]	0.0540560015050831	LINEAR	0.039 [0.017, 0.062]	0.000707867674942474	0.33817816	Volume of peripheral cortical grey matter (normalised for head size)
25323	ORDERED-LOGISTIC	-0.134 [-0.227, -0.040]	0.00497028253167158	ORDERED-LOGISTIC	-0.002 [-0.075, 0.071]	0.956620948544092	ORDERED-LOGISTIC	-0.054 [-0.112, 0.003]	0.063913967290557	0.029482545	Mean L3 in posterior corona radiata on FA skeleton (left)
41204#689	LOGISTIC-BINARY	0.709 [0.212, 1.206]	0.00497911726601302				LOGISTIC-BINARY	0.598 [0.155, 1.039]	0.00768985271332906		Diagnoses - secondary ICD10
30520	LINEAR	-0.011 [-0.019, -0.003]	0.00500178941871053	LINEAR	0.003 [-0.004, 0.010]	0.441115430336735	LINEAR	-0.004 [-0.009, 0.002]	0.176371708045249	0.0093190027	Potassium in urine
25659	LINEAR	0.070 [0.021, 0.119]	0.00510324540728752	LINEAR	0.026 [-0.013, 0.065]	0.189273066212783	LINEAR	0.045 [0.015, 0.076]	0.0036264112573629	0.16913596	Weighted-mean ICVF in tract corticospinal tract (right)
41246#2550	LOGISTIC-BINARY	0.082 [0.024, 0.139]	0.0051797230234646	LOGISTIC-BINARY	-0.084 [-0.153, -0.016]	0.0161678438471076	LOGISTIC-BINARY	0.009 [-0.035, 0.053]	0.6828052627313	0.00027396134	Treatment speciality of consultant (recoded)
41202#I713	LOGISTIC-BINARY	0.528 [0.154, 0.898]	0.00525136715173058	LOGISTIC-BINARY	0.297 [-0.642, 1.183]	0.516248834341398	LOGISTIC-BINARY	0.490 [0.144, 0.831]	0.00511449770649672	0.64579749	Diagnoses - main ICD10
1319	ORDERED-LOGISTIC	-0.023 [-0.039, -0.007]	0.00525474309540209	ORDERED-LOGISTIC	-0.001 [-0.015, 0.013]	0.903709464944079	ORDERED-LOGISTIC	-0.009 [-0.020, 0.001]	0.0913968725009682	0.042543646	Dried fruit intake
25299	ORDERED-LOGISTIC	-0.131 [-0.223, -0.039]	0.00527624541825423	ORDERED-LOGISTIC	0.012 [-0.061, 0.084]	0.750462374346434	ORDERED-LOGISTIC	-0.042 [-0.099, 0.015]	0.14873448366166	0.016769864	Mean L3 in body of corpus callosum on FA skeleton
41202#M201	LOGISTIC-BINARY	-0.093 [-0.159, -0.028]	0.00527873951438663	LOGISTIC-BINARY	0.014 [-0.043, 0.069]	0.634628969194441	LOGISTIC-BINARY	-0.032 [-0.075, 0.010]	0.140212094277156	0.015095124	Diagnoses - main ICD10
20003#1141164280	LOGISTIC-BINARY	0.807 [0.238, 1.380]	0.00529962733729274	LOGISTIC-BINARY	-0.397 [-1.211, 0.320]	0.302468401754326	LOGISTIC-BINARY	0.327 [-0.117, 0.759]	0.142033955938388	0.013426958	Treatment/medication code
41210#Y211	LOGISTIC-BINARY	0.197 [0.058, 0.335]	0.00532330637001553	LOGISTIC-BINARY	-0.123 [-0.292, 0.042]	0.149091858283279	LOGISTIC-BINARY	0.057 [-0.050, 0.163]	0.291900370384218	0.0038758079	Operative procedures - secondary OPCS
22601#41223241	LOGISTIC-BINARY	0.147 [0.043, 0.251]	0.00536547533616738	LOGISTIC-BINARY	0.056 [-0.039, 0.151]	0.24610146565161	LOGISTIC-BINARY	0.096 [0.025, 0.165]	0.00736696330505572	0.2039059	Job coding
41204#400	LOGISTIC-BINARY	0.516 [0.149, 0.878]	0.0053796823979921	LOGISTIC-BINARY	-0.155 [-0.674, 0.329]	0.541868928013741	LOGISTIC-BINARY	0.267 [-0.027, 0.554]	0.0715117774484768	0.033864658	Diagnoses - secondary ICD10
41204#K630	LOGISTIC-BINARY	0.962 [0.287, 1.655]	0.00540505956767423	LOGISTIC-BINARY	-0.289 [-1.231, 0.535]	0.514172269040356	LOGISTIC-BINARY	0.447 [-0.073, 0.956]	0.0864923969102808	0.028176308	Diagnoses - secondary ICD10
41204#B378	LOGISTIC-BINARY	0.241 [0.069, 0.410]	0.00552730278836104	LOGISTIC-BINARY	0.012 [-0.202, 0.222]	0.908138900510327	LOGISTIC-BINARY	0.145 [0.013, 0.276]	0.0306151854876275	0.100291	Diagnoses - secondary ICD10
22601#91212562	LOGISTIC-BINARY	0.959 [0.284, 1.653]	0.00556049505404374	LOGISTIC-BINARY	0.151 [-0.768, 0.999]	0.73412637744835	LOGISTIC-BINARY	0.643 [0.115, 1.168]	0.016125264372866	0.15628691	Job coding
41210#Y841	LOGISTIC-BINARY	0.222 [0.064, 0.378]	0.00563737949993687	LOGISTIC-BINARY	0.102 [-0.020, 0.223]	0.0994678399312506	LOGISTIC-BINARY	0.147 [0.050, 0.242]	0.00274739898420616	0.23859829	Operative procedures - secondary OPCS
41210#Y693	LOGISTIC-BINARY	0.517 [0.147, 0.882]	0.00572925171121391	LOGISTIC-BINARY	-0.069 [-1.035, 0.797]	0.879971493727676	LOGISTIC-BINARY	0.424 [0.083, 0.760]	0.0138636923086361	0.24449958	Operative procedures - secondary OPCS
41203#V252	LOGISTIC-BINARY	0.149 [0.043, 0.255]	0.00587572180468277	LOGISTIC-BINARY	0.100 [0.001, 0.199]	0.0469707335253669	LOGISTIC-BINARY	0.122 [0.050, 0.195]	0.000907755647808672	0.50955576	Diagnoses - main ICD9
41202#R198	LOGISTIC-BINARY	-0.212 [-0.365, -0.063]	0.00588908124525424	LOGISTIC-BINARY	0.023 [-0.117, 0.160]	0.747787327790755	LOGISTIC-BINARY	-0.091 [-0.194, 0.010]	0.0791677935727581	0.024741415	Diagnoses - main ICD10
41200#A411	LOGISTIC-BINARY	-0.485 [-0.843, -0.149]	0.00591980730187211	LOGISTIC-BINARY	0.107 [-0.215, 0.418]	0.508737820475646	LOGISTIC-BINARY	-0.188 [-0.422, 0.040]	0.11112948306082	0.013466067	Operative procedures - main OPCS
41200#R102	LOGISTIC-BINARY	0.506 [0.142, 0.866]	0.00596753238505388	LOGISTIC-BINARY	0.165 [-0.111, 0.434]	0.234782855810606	LOGISTIC-BINARY	0.286 [0.067, 0.501]	0.00982236469203758	0.13988869	Operative procedures - main OPCS
41204#Z852	LOGISTIC-BINARY	0.284 [0.080, 0.485]	0.0059813244474505	LOGISTIC-BINARY	-0.355 [-0.794, 0.056]	0.100174910397746	LOGISTIC-BINARY	0.149 [-0.033, 0.329]	0.106247846041548	0.0078103738	Diagnoses - secondary ICD10
41210#W698	LOGISTIC-BINARY	0.980 [0.284, 1.696]	0.00599772913030447	LOGISTIC-BINARY	-0.319 [-1.193, 0.452]	0.440254365577348	LOGISTIC-BINARY	0.332 [-0.178, 0.826]	0.192911435884969	0.018827474	Operative procedures - secondary OPCS
41202#N750	LOGISTIC-BINARY	-0.433 [-0.751, -0.131]	0.00605091927991907	LOGISTIC-BINARY	-0.046 [-0.304, 0.205]	0.722463907402487	LOGISTIC-BINARY	-0.213 [-0.411, -0.021]	0.0322103129539426	0.058535848	Diagnoses - main ICD10
20002#1407	LOGISTIC-BINARY	0.325 [0.091, 0.555]	0.00607479276557203	LOGISTIC-BINARY	0.203 [-0.050, 0.450]	0.111119801238302	LOGISTIC-BINARY	0.269 [0.098, 0.437]	0.00188699445827629	0.48470679	Non-cancer illness code self-reported
41204#J039	LOGISTIC-BINARY	-0.840 [-1.484, -0.274]	0.00608154048714809	LOGISTIC-BINARY	-0.127 [-0.787, 0.480]	0.690799749673489	LOGISTIC-BINARY	-0.528 [-0.975, -0.114]	0.0157797325075909	0.11076245	Diagnoses - secondary ICD10
6158#100	LOGISTIC-BINARY	-0.090 [-0.155, -0.026]	0.00609990104269939				LOGISTIC-BINARY	-0.090 [-0.155, -0.026]	0.00609990104269939		Why reduced smoking
41210#Z863	LOGISTIC-BINARY	0.288 [0.080, 0.492]	0.00610770724423691	LOGISTIC-BINARY	0.258 [0.074, 0.440]	0.00568654970104362	LOGISTIC-BINARY	0.273 [0.136, 0.409]	8.50980514455818e-05	0.83231866	Operative procedures - secondary OPCS
25829	LINEAR	0.063 [0.018, 0.108]	0.0061348041241153	LINEAR	-0.015 [-0.051, 0.020]	0.402245292108849	LINEAR	0.016 [-0.012, 0.044]	0.269305487331282	0.0076584574	Volume of grey matter in Intracalcarine Cortex (right)
41251#5003	LOGISTIC-BINARY	0.361 [0.100, 0.618]	0.00614527261317925	LOGISTIC-BINARY	0.125 [-0.199, 0.440]	0.441652686613378	LOGISTIC-BINARY	0.256 [0.054, 0.455]	0.0122487228517524	0.2605916	Sources of admission to hospital (recoded)
41231#3	LOGISTIC-BINARY	-1.454 [-2.667, -0.529]	0.00615754626626974	LOGISTIC-BINARY	0.354 [-0.139, 0.834]	0.151586380794777	LOGISTIC-BINARY	-0.133 [-0.562, 0.274]	0.531605782365336	0.0025385239	Hospital episode type
41249#1003	LOGISTIC-BINARY	0.029 [0.008, 0.050]	0.00620353706066388	LOGISTIC-BINARY	-0.009 [-0.030, 0.011]	0.374200828168345	LOGISTIC-BINARY	0.008 [-0.007, 0.023]	0.275416020266022	0.010327028	Methods of admission to hospital (recoded)
25069	LINEAR	0.068 [0.019, 0.116]	0.00622651940713242	LINEAR	0.033 [-0.005, 0.071]	0.0918992649456935	LINEAR	0.049 [0.019, 0.078]	0.00145745649961376	0.26230454	Mean FA in superior cerebellar peduncle on FA skeleton (left)
41205#6220	LOGISTIC-BINARY	0.861 [0.246, 1.491]	0.00624049205646961	LOGISTIC-BINARY	-0.245 [-0.728, 0.207]	0.30123107617618	LOGISTIC-BINARY	0.114 [-0.251, 0.467]	0.532236288293455	0.005329981	Diagnoses - secondary ICD9
20543	LOGISTIC-BINARY	-0.070 [-0.121, -0.020]	0.00626801988052653	LOGISTIC-BINARY	-0.006 [-0.050, 0.037]	0.779090199225755	LOGISTIC-BINARY	-0.034 [-0.067, -0.001]	0.0427328530513906	0.059446316	Number of things worried about during worst period of anxiety
25230	ORDERED-LOGISTIC	-0.128 [-0.220, -0.036]	0.00626886683648108	ORDERED-LOGISTIC	-0.019 [-0.092, 0.053]	0.601897414353279	ORDERED-LOGISTIC	-0.059 [-0.116, -0.002]	0.0410270689736855	0.06829755	Mean L1 in sagittal stratum on FA skeleton (right)
41202#N909	LOGISTIC-BINARY	-0.736 [-1.296, -0.234]	0.00627771530093443	LOGISTIC-BINARY	0.207 [-0.176, 0.579]	0.280413939562536	LOGISTIC-BINARY	-0.172 [-0.477, 0.121]	0.259812085652731	0.0045613195	Diagnoses - main ICD10
25638	LINEAR	-0.066 [-0.114, -0.019]	0.00633778994725978	LINEAR	-0.021 [-0.059, 0.017]	0.278110404524035	LINEAR	-0.040 [-0.070, -0.010]	0.00800224267118343	0.1461826	Weighted-mean L3 in tract inferior longitudinal fasciculus (right)
41210#Y204	LOGISTIC-BINARY	0.197 [0.054, 0.337]	0.00635762483165333	LOGISTIC-BINARY	0.021 [-0.169, 0.207]	0.825256269051562	LOGISTIC-BINARY	0.126 [0.013, 0.238]	0.0277817504980006	0.14350702	Operative procedures - secondary OPCS
20110#9	LOGISTIC-BINARY	-0.038 [-0.066, -0.011]	0.00636216381164726	LOGISTIC-BINARY	-0.016 [-0.041, 0.009]	0.20373402770004	LOGISTIC-BINARY	-0.027 [-0.045, -0.008]	0.00447542382843086	0.24307486	Illnesses of mother
41204#S3250	LOGISTIC-BINARY	0.479 [0.132, 0.822]	0.00636422252488628	LOGISTIC-BINARY	0.077 [-0.307, 0.446]	0.689479887263958	LOGISTIC-BINARY	0.292 [0.038, 0.541]	0.0229947930668756	0.12232629	Diagnoses - secondary ICD10
21001	LINEAR	-0.010 [-0.018, -0.003]	0.0064528918581351	LINEAR	0.004 [-0.003, 0.011]	0.233219317511729	LINEAR	-0.003 [-0.008, 0.002]	0.273311377186898	0.0048424928	Body mass index (BMI)
41210#369	LOGISTIC-BINARY	0.286 [0.078, 0.490]	0.00645523454205238	LOGISTIC-BINARY	0.038 [-0.163, 0.234]	0.709785766316547	LOGISTIC-BINARY	0.154 [0.011, 0.295]	0.0341314487710373	0.088827483	Operative procedures - secondary OPCS
25059	LINEAR	0.066 [0.019, 0.114]	0.00645696572764801	LINEAR	0.016 [-0.022, 0.054]	0.420072001261825	LINEAR	0.037 [0.008, 0.067]	0.0133920181285715	0.10524176	Mean FA in body of corpus callosum on FA skeleton
20002#1669	LOGISTIC-BINARY	0.715 [0.198, 1.233]	0.00646787556097355	LOGISTIC-BINARY	-0.449 [-1.174, 0.196]	0.194785810524361	LOGISTIC-BINARY	0.244 [-0.159, 0.634]	0.226510146355615	0.007907195	Non-cancer illness code self-reported
20004#1197	LOGISTIC-BINARY	-0.135 [-0.233, -0.038]	0.00663163445182326	LOGISTIC-BINARY	-0.073 [-0.170, 0.023]	0.139318928592756	LOGISTIC-BINARY	-0.101 [-0.169, -0.032]	0.00395704420461337	0.37287253	Operation code
23113	LINEAR	-0.007 [-0.012, -0.002]	0.00668407582897755	LINEAR	0.000 [-0.005, 0.004]	0.893556629959669	LINEAR	-0.003 [-0.007, 0.000]	0.03761074438217	0.053203452	Leg fat-free mass (right)
22615#0	LOGISTIC-BINARY	0.106 [0.030, 0.184]	0.00669321483545513	LOGISTIC-BINARY	0.008 [-0.066, 0.083]	0.825319417215244	LOGISTIC-BINARY	0.056 [0.003, 0.109]	0.0395203600278318	0.07244058	Workplace had a lot of diesel exhaust
22617#4122	LOGISTIC-BINARY	0.124 [0.034, 0.213]	0.00673162862746317	LOGISTIC-BINARY	0.052 [-0.027, 0.131]	0.19303684835439	LOGISTIC-BINARY	0.082 [0.023, 0.141]	0.00652869848213375	0.24081953	Job SOC coding
40006#C838	LOGISTIC-BINARY	-0.663 [-1.168, -0.203]	0.00676298142779238	LOGISTIC-BINARY	0.232 [-0.193, 0.643]	0.275058500241152	LOGISTIC-BINARY	-0.196 [-0.512, 0.106]	0.212250535924473	0.0060070124	Type of cancer: ICD10
41204#R778	LOGISTIC-BINARY	-0.983 [-1.762, -0.321]	0.00677466913306885	LOGISTIC-BINARY	-0.199 [-0.855, 0.403]	0.532117712135836	LOGISTIC-BINARY	-0.580 [-1.065, -0.136]	0.0138974542829363	0.10799322	Diagnoses - secondary ICD10
22601#21293047	LOGISTIC-BINARY	-0.284 [-0.492, -0.081]	0.00679101365377543	LOGISTIC-BINARY	-0.044 [-0.204, 0.114]	0.591589465320781	LOGISTIC-BINARY	-0.133 [-0.260, -0.009]	0.0370704450977659	0.070458762	Job coding
41230#5KR	LOGISTIC-BINARY	0.997 [0.279, 1.739]	0.00681635084938109				LOGISTIC-BINARY	0.798 [0.217, 1.383]	0.00692243827562346		PCT where patients GP was registered
22677	LINEAR	0.140 [0.039, 0.242]	0.00684150500770384	LINEAR	-0.022 [-0.104, 0.060]	0.595458091529443	LINEAR	0.041 [-0.023, 0.104]	0.207029345421815	0.014701396	Mean carotid IMT (intima-medial thickness) at 210 degrees
20003#1140862086	LOGISTIC-BINARY	0.171 [0.046, 0.295]	0.00685793070233058	LOGISTIC-BINARY	0.020 [-0.117, 0.156]	0.77146445620424	LOGISTIC-BINARY	0.100 [0.009, 0.191]	0.0312836707405218	0.10902001	Treatment/medication code
41200#E252	LOGISTIC-BINARY	0.427 [0.114, 0.735]	0.0070087615765081	LOGISTIC-BINARY	-0.034 [-0.483, 0.393]	0.87927275008413	LOGISTIC-BINARY	0.263 [0.009, 0.513]	0.0402603469626964	0.093031242	Operative procedures - main OPCS
3849	ORDERED-LOGISTIC	-0.050 [-0.086, -0.014]	0.00711419452364343	ORDERED-LOGISTIC	-0.010 [-0.046, 0.025]	0.575556637040151	ORDERED-LOGISTIC	-0.032 [-0.057, -0.007]	0.0124693962202514	0.12526049	Number of pregnancy terminations
41202#R042	LOGISTIC-BINARY	0.140 [0.038, 0.242]	0.00711485207972698	LOGISTIC-BINARY	0.062 [-0.095, 0.217]	0.4331735897122	LOGISTIC-BINARY	0.115 [0.030, 0.200]	0.00792994250553271	0.41305807	Diagnoses - main ICD10
23114	LINEAR	-0.007 [-0.012, -0.002]	0.00720080911874128	LINEAR	-0.001 [-0.005, 0.004]	0.80306834934888	LINEAR	-0.004 [-0.007, 0.000]	0.0320496142837685	0.066190906	Leg predicted mass (right)
25855	LINEAR	-0.059 [-0.102, -0.016]	0.00721574104170208	LINEAR	0.029 [-0.004, 0.063]	0.086504867483287	LINEAR	-0.003 [-0.030, 0.023]	0.805427815984831	0.0015070173	Volume of grey matter in Temporal Fusiform Cortex anterior division (right)
41202#S8210	LOGISTIC-BINARY	0.299 [0.079, 0.516]	0.0072527896377255	LOGISTIC-BINARY	0.229 [0.018, 0.437]	0.0318448417330073	LOGISTIC-BINARY	0.255 [0.104, 0.405]	0.000890616801350218	0.65148771	Diagnoses - main ICD10
41245#1800	LOGISTIC-BINARY	0.073 [0.020, 0.127]	0.00728132720212935	LOGISTIC-BINARY	-0.075 [-0.138, -0.012]	0.0209317700122518	LOGISTIC-BINARY	0.009 [-0.032, 0.049]	0.670236281638935	0.0004735926	Main speciality of consultant (recoded)
20002#1230	LOGISTIC-BINARY	0.660 [0.174, 1.144]	0.00733079723620842	LOGISTIC-BINARY	0.042 [-0.378, 0.445]	0.840274065307949	LOGISTIC-BINARY	0.295 [-0.018, 0.602]	0.061651126003053	0.056752693	Non-cancer illness code self-reported
41202#F412	LOGISTIC-BINARY	0.533 [0.139, 0.921]	0.00735282118070182	LOGISTIC-BINARY	-0.091 [-0.536, 0.331]	0.68067881609999	LOGISTIC-BINARY	0.241 [-0.049, 0.525]	0.0994920953002946	0.036396634	Diagnoses - main ICD10
25562	LINEAR	-0.067 [-0.116, -0.018]	0.007454572921957	LINEAR	0.039 [0.000, 0.077]	0.0498506215764188	LINEAR	-0.002 [-0.032, 0.028]	0.907453854163102	0.00091276097	Weighted-mean MO in tract posterior thalamic radiation (right)
20003#1141177532	LOGISTIC-BINARY	0.229 [0.060, 0.395]	0.00748035252101785	LOGISTIC-BINARY	0.215 [0.043, 0.384]	0.0136125691540605	LOGISTIC-BINARY	0.216 [0.096, 0.335]	0.000378467584342776	0.90785766	Treatment/medication code
864	ORDERED-LOGISTIC	-0.019 [-0.033, -0.005]	0.00750540871846354	ORDERED-LOGISTIC	-0.010 [-0.023, 0.002]	0.113017884489419	ORDERED-LOGISTIC	-0.014 [-0.023, -0.005]	0.00377109697381869	0.35606462	Number of days/week walked 10+ minutes
25635	ORDERED-LOGISTIC	-0.126 [-0.219, -0.034]	0.00752214598628449	ORDERED-LOGISTIC	-0.033 [-0.106, 0.040]	0.381778117721413	ORDERED-LOGISTIC	-0.069 [-0.126, -0.012]	0.018183576419261	0.11885095	Weighted-mean L3 in tract inferior fronto-occipital fasciculus (left)
6157#4	LOGISTIC-BINARY	0.033 [0.009, 0.056]	0.00757859560928135				LOGISTIC-BINARY	0.033 [0.009, 0.057]	0.0072806922461311		Why stopped smoking
41204#J90	LOGISTIC-BINARY	0.089 [0.023, 0.154]	0.00774110680194678	LOGISTIC-BINARY	-0.076 [-0.154, 0.001]	0.055339182169936	LOGISTIC-BINARY	0.017 [-0.033, 0.067]	0.501445806034354	0.0014693248	Diagnoses - secondary ICD10
41200#W753	LOGISTIC-BINARY	0.612 [0.158, 1.063]	0.00776843418587344	LOGISTIC-BINARY	0.317 [-0.101, 0.725]	0.131063481887006	LOGISTIC-BINARY	0.450 [0.144, 0.752]	0.00361741499685001	0.34528339	Operative procedures - main OPCS
4277	ORDERED-LOGISTIC	-0.033 [-0.057, -0.009]	0.00781041080876041	ORDERED-LOGISTIC	-0.012 [-0.034, 0.010]	0.301377889361596	ORDERED-LOGISTIC	-0.021 [-0.038, -0.005]	0.0101200319467967	0.20235929	Volume level set by participant (right)
25309	ORDERED-LOGISTIC	-0.124 [-0.216, -0.033]	0.00781910713162853	ORDERED-LOGISTIC	-0.031 [-0.103, 0.041]	0.398531328549906	ORDERED-LOGISTIC	-0.065 [-0.121, -0.009]	0.0241385763774569	0.11689701	Mean L3 in superior cerebellar peduncle on FA skeleton (left)
20003#1140883524	LOGISTIC-BINARY	0.416 [0.106, 0.721]	0.00783109889417317	LOGISTIC-BINARY	-0.028 [-0.349, 0.281]	0.860355966724482	LOGISTIC-BINARY	0.172 [-0.048, 0.388]	0.12085420996295	0.047844157	Treatment/medication code
41202#J939	LOGISTIC-BINARY	0.318 [0.081, 0.551]	0.007895970879836	LOGISTIC-BINARY	0.048 [-0.372, 0.450]	0.818701981312963	LOGISTIC-BINARY	0.236 [0.032, 0.438]	0.0222718510948127	0.26310289	Diagnoses - main ICD10
41210#T131	LOGISTIC-BINARY	0.722 [0.186, 1.258]	0.0078993015533622	LOGISTIC-BINARY	0.151 [-0.433, 0.707]	0.601078626123649	LOGISTIC-BINARY	0.448 [0.059, 0.831]	0.0223322381401775	0.15260231	Operative procedures - secondary OPCS
3393	LOGISTIC-BINARY	0.057 [0.015, 0.099]	0.00796911954131595	LOGISTIC-BINARY	-0.049 [-0.094, -0.005]	0.0291618057090961	LOGISTIC-BINARY	0.005 [-0.026, 0.035]	0.75641066551693	0.0006548852	Hearing aid user
41204#T402	LOGISTIC-BINARY	0.348 [0.089, 0.604]	0.00797617924002553	LOGISTIC-BINARY	-0.103 [-0.423, 0.204]	0.517223093154852	LOGISTIC-BINARY	0.160 [-0.038, 0.355]	0.110596097686181	0.029122811	Diagnoses - secondary ICD10
41202#M2537	LOGISTIC-BINARY	0.979 [0.259, 1.722]	0.00799816532266721	LOGISTIC-BINARY	-0.004 [-0.629, 0.581]	0.990537302913537	LOGISTIC-BINARY	0.391 [-0.065, 0.837]	0.0880492762967722	0.042485114	Diagnoses - main ICD10
90143	ORDERED-LOGISTIC	0.044 [0.011, 0.076]	0.00800937781903142	ORDERED-LOGISTIC	0.017 [-0.010, 0.045]	0.212010721548215	ORDERED-LOGISTIC	0.029 [0.008, 0.050]	0.00687009437698533	0.2248718	Fraction acceleration <= 500 milli-gravities
23317	LINEAR	-0.067 [-0.117, -0.017]	0.00814919532748131	LINEAR	0.034 [-0.008, 0.075]	0.117162813395332	LINEAR	-0.007 [-0.039, 0.025]	0.669060889210737	0.0024163804	Arms combined bone area
25581	ORDERED-LOGISTIC	-0.124 [-0.216, -0.032]	0.0082250533410947	ORDERED-LOGISTIC	0.004 [-0.068, 0.076]	0.911223834092578	ORDERED-LOGISTIC	-0.043 [-0.099, 0.014]	0.137703018149051	0.031830404	Weighted-mean L1 in tract inferior fronto-occipital fasciculus (left)
22676	LINEAR	0.139 [0.036, 0.243]	0.00834171776659378	LINEAR	0.002 [-0.082, 0.086]	0.957401551882719	LINEAR	0.055 [-0.010, 0.119]	0.0974065844314022	0.043778505	Minimum carotid IMT (intima-medial thickness) at 210 degrees
41202#S5261	LOGISTIC-BINARY	1.006 [0.263, 1.777]	0.00836902798026773	LOGISTIC-BINARY	0.135 [-0.503, 0.739]	0.667334129865497	LOGISTIC-BINARY	0.490 [0.018, 0.954]	0.0392103420475372	0.081095442	Diagnoses - main ICD10
20003#1141167334	LOGISTIC-BINARY	0.290 [0.072, 0.503]	0.00837380886854165	LOGISTIC-BINARY	0.034 [-0.160, 0.224]	0.730680615031882	LOGISTIC-BINARY	0.143 [-0.001, 0.284]	0.0500041657547119	0.082188107	Treatment/medication code
25007	LINEAR	0.060 [0.015, 0.105]	0.00840708693341302	LINEAR	-0.033 [-0.068, 0.003]	0.0697576209697375	LINEAR	0.003 [-0.024, 0.031]	0.805942934835481	0.0014140793	Volume of white matter (normalised for head size)
23104	LINEAR	-0.010 [-0.018, -0.003]	0.00846528141765996	LINEAR	0.003 [-0.004, 0.010]	0.357922201225956	LINEAR	-0.003 [-0.008, 0.002]	0.209669147097081	0.010254651	Body mass index (BMI)
41202#S8221	LOGISTIC-BINARY	0.650 [0.163, 1.135]	0.0084724768625468	LOGISTIC-BINARY	-0.171 [-0.762, 0.377]	0.554485624372319	LOGISTIC-BINARY	0.258 [-0.106, 0.612]	0.158666709342035	0.031767871	Diagnoses - main ICD10
41246#1580	LOGISTIC-BINARY	-0.035 [-0.061, -0.009]	0.00858503358628563	LOGISTIC-BINARY	0.000 [-0.022, 0.021]	0.980595980368639	LOGISTIC-BINARY	-0.014 [-0.031, 0.003]	0.0988328264416684	0.044399381	Treatment speciality of consultant (recoded)
20001#1015	LOGISTIC-BINARY	0.610 [0.150, 1.066]	0.0087206673048482	LOGISTIC-BINARY	0.162 [-0.408, 0.706]	0.56566258487591	LOGISTIC-BINARY	0.399 [0.046, 0.745]	0.0248229181391993	0.22336502	Cancer code self-reported
41204#S835	LOGISTIC-BINARY	0.665 [0.164, 1.164]	0.00878882851538674	LOGISTIC-BINARY	0.082 [-0.440, 0.578]	0.75028908259354	LOGISTIC-BINARY	0.368 [0.012, 0.717]	0.0403687085728216	0.10922071	Diagnoses - secondary ICD10
23313	LINEAR	-0.073 [-0.128, -0.018]	0.00879854325812109	LINEAR	0.036 [-0.010, 0.082]	0.126277682461949	LINEAR	-0.007 [-0.042, 0.028]	0.675375727251022	0.002785753	Arm bone area (left)
41202#A86	LOGISTIC-BINARY	-1.918 [-3.742, -0.716]	0.00880539671743897	LOGISTIC-BINARY	0.033 [-0.873, 0.858]	0.93989845797917	LOGISTIC-BINARY	-0.810 [-1.553, -0.168]	0.0204589746386698	0.028290534	Diagnoses - main ICD10
41210#Y973	LOGISTIC-BINARY	0.054 [0.014, 0.095]	0.00882461148533849	LOGISTIC-BINARY	-0.046 [-0.092, 0.000]	0.0483727549549866	LOGISTIC-BINARY	0.008 [-0.022, 0.038]	0.601707543053108	0.0012964086	Operative procedures - secondary OPCS
41204#N480	LOGISTIC-BINARY	0.729 [0.180, 1.278]	0.00888194192666245	LOGISTIC-BINARY	-0.111 [-0.770, 0.497]	0.729976771060507	LOGISTIC-BINARY	0.346 [-0.063, 0.746]	0.0923383664000945	0.04973153	Diagnoses - secondary ICD10
41210#P247	LOGISTIC-BINARY	0.340 [0.083, 0.593]	0.00889416285673651	LOGISTIC-BINARY	-0.120 [-0.343, 0.097]	0.286420967315145	LOGISTIC-BINARY	0.071 [-0.096, 0.235]	0.402178396952727	0.0075067407	Operative procedures - secondary OPCS
25668	LINEAR	0.064 [0.016, 0.112]	0.00891636992760042	LINEAR	0.046 [0.008, 0.084]	0.0188636249475732	LINEAR	0.053 [0.024, 0.083]	0.000448104248431848	0.55376589	Weighted-mean ICVF in tract medial lemniscus (right)
41202#J189	LOGISTIC-BINARY	0.111 [0.027, 0.193]	0.00894131505387423	LOGISTIC-BINARY	0.015 [-0.092, 0.122]	0.776737328097175	LOGISTIC-BINARY	0.073 [0.007, 0.138]	0.0290329331800314	0.16764231	Diagnoses - main ICD10
23117	LINEAR	-0.007 [-0.011, -0.002]	0.00896408619443342	LINEAR	0.000 [-0.005, 0.004]	0.864065893301623	LINEAR	-0.003 [-0.007, 0.000]	0.0396478806722813	0.06713406	Leg fat-free mass (left)
41204#Y471	LOGISTIC-BINARY	1.002 [0.255, 1.776]	0.00896539736532163	LOGISTIC-BINARY	-0.323 [-1.198, 0.448]	0.434788258750614	LOGISTIC-BINARY	0.353 [-0.181, 0.871]	0.186218247349789	0.020452732	Diagnoses - secondary ICD10
5132	LINEAR	-0.022 [-0.038, -0.005]	0.00897148896411912	LINEAR	-0.020 [-0.035, -0.005]	0.00873735327809493	LINEAR	-0.021 [-0.032, -0.010]	0.00014594268846152	0.85972869	3mm strong meridian (right)
25066	LINEAR	0.064 [0.016, 0.113]	0.00900450463399936	LINEAR	-0.018 [-0.056, 0.020]	0.349499805897016	LINEAR	0.013 [-0.017, 0.043]	0.394820328226901	0.0085327365	Mean FA in inferior cerebellar peduncle on FA skeleton (right)
25335	ORDERED-LOGISTIC	-0.126 [-0.220, -0.031]	0.00900872726264756	ORDERED-LOGISTIC	0.029 [-0.046, 0.103]	0.450355150779831	ORDERED-LOGISTIC	-0.031 [-0.089, 0.027]	0.29459620145984	0.011685947	Mean L3 in fornix cres+stria terminalis on FA skeleton (left)
5099	LINEAR	-0.022 [-0.038, -0.005]	0.00901216955870044	LINEAR	-0.020 [-0.035, -0.005]	0.00751079895185795	LINEAR	-0.022 [-0.032, -0.011]	0.000121606418215103	0.88898033	3mm weak meridian (right)
25583	ORDERED-LOGISTIC	-0.123 [-0.215, -0.031]	0.00903452540364978	ORDERED-LOGISTIC	0.004 [-0.068, 0.077]	0.904542146104218	ORDERED-LOGISTIC	-0.043 [-0.100, 0.013]	0.133795725472556	0.033213105	Weighted-mean L1 in tract inferior longitudinal fasciculus (left)
41200#Q171	LOGISTIC-BINARY	-0.097 [-0.170, -0.025]	0.00904118051657631	LOGISTIC-BINARY	-0.025 [-0.084, 0.033]	0.402450139745745	LOGISTIC-BINARY	-0.052 [-0.098, -0.007]	0.0238587488115143	0.12977082	Operative procedures - main OPCS
41210#Z942	LOGISTIC-BINARY	0.022 [0.006, 0.039]	0.00907251259041235	LOGISTIC-BINARY	-0.010 [-0.026, 0.006]	0.204015805955261	LOGISTIC-BINARY	0.005 [-0.007, 0.016]	0.440704303475719	0.0057030255	Operative procedures - secondary OPCS
41200#T248	LOGISTIC-BINARY	1.042 [0.265, 1.851]	0.00907441955866499	LOGISTIC-BINARY	0.298 [-0.635, 1.177]	0.511338494387835	LOGISTIC-BINARY	0.719 [0.137, 1.302]	0.0148321235541635	0.22592008	Operative procedures - main OPCS
20003#1140861780	LOGISTIC-BINARY	0.344 [0.083, 0.601]	0.00907888911024233	LOGISTIC-BINARY	0.001 [-0.379, 0.366]	0.994744154355188	LOGISTIC-BINARY	0.220 [0.008, 0.429]	0.0403374750848171	0.13819246	Treatment/medication code
41202#R35	LOGISTIC-BINARY	-0.143 [-0.251, -0.036]	0.00909053636415886	LOGISTIC-BINARY	0.005 [-0.097, 0.105]	0.927138252308149	LOGISTIC-BINARY	-0.068 [-0.142, 0.005]	0.0681823781107476	0.049242076	Diagnoses - main ICD10
1970	LOGISTIC-BINARY	0.025 [0.006, 0.043]	0.00909337550559786	LOGISTIC-BINARY	-0.004 [-0.020, 0.012]	0.646049561804852	LOGISTIC-BINARY	0.009 [-0.003, 0.022]	0.13248448895907	0.02392916	Nervous feelings
41204#W060	LOGISTIC-BINARY	-0.509 [-0.906, -0.138]	0.00925846534565425	LOGISTIC-BINARY	-0.250 [-0.703, 0.175]	0.263244799647589	LOGISTIC-BINARY	-0.412 [-0.707, -0.131]	0.00490511082818512	0.38431358	Diagnoses - secondary ICD10
41202#F220	LOGISTIC-BINARY	0.652 [0.157, 1.145]	0.00929536938482079	LOGISTIC-BINARY	0.228 [-0.465, 0.888]	0.504403265464678	LOGISTIC-BINARY	0.506 [0.112, 0.895]	0.011113970358738	0.3208431	Diagnoses - main ICD10
23125	LINEAR	-0.006 [-0.011, -0.002]	0.00929772250864676	LINEAR	0.000 [-0.004, 0.005]	0.908057697341457	LINEAR	-0.003 [-0.006, 0.000]	0.0710537218850967	0.044953045	Arm fat-free mass (left)
41202#G900	LOGISTIC-BINARY	0.826 [0.202, 1.457]	0.00930042824593725	LOGISTIC-BINARY	0.080 [-0.598, 0.716]	0.808984851764207	LOGISTIC-BINARY	0.462 [0.013, 0.902]	0.041091001906717	0.10752254	Diagnoses - main ICD10
41204#Q828	LOGISTIC-BINARY	0.994 [0.250, 1.766]	0.0093090958404057				LOGISTIC-BINARY	0.593 [-0.036, 1.216]	0.0611233214876363		Diagnoses - secondary ICD10
25316	ORDERED-LOGISTIC	-0.122 [-0.213, -0.030]	0.00931756641056775	ORDERED-LOGISTIC	-0.033 [-0.105, 0.040]	0.378144165913484	ORDERED-LOGISTIC	-0.066 [-0.122, -0.009]	0.0232693897347781	0.13526906	Mean L3 in retrolenticular part of internal capsule on FA skeleton (right)
41204#O730	LOGISTIC-BINARY	-1.004 [-1.838, -0.303]	0.00932338124468251	LOGISTIC-BINARY	0.095 [-0.326, 0.499]	0.650096117983576	LOGISTIC-BINARY	-0.215 [-0.579, 0.131]	0.234087684686412	0.013379942	Diagnoses - secondary ICD10
40011#8522	LOGISTIC-BINARY	0.303 [0.072, 0.530]	0.00935824675340398	LOGISTIC-BINARY	-0.148 [-0.356, 0.054]	0.155304677096471	LOGISTIC-BINARY	0.040 [-0.113, 0.191]	0.60307541284293	0.0039661946	Histology of cancer tumour
41204#J459	LOGISTIC-BINARY	0.040 [0.010, 0.071]	0.0093594001574658	LOGISTIC-BINARY	0.004 [-0.026, 0.034]	0.785071403656807	LOGISTIC-BINARY	0.021 [0.000, 0.043]	0.048639704271831	0.096652471	Diagnoses - secondary ICD10
20003#1140867152	LOGISTIC-BINARY	0.725 [0.174, 1.276]	0.00953192961604932				LOGISTIC-BINARY	0.597 [0.108, 1.081]	0.0157119985668203		Treatment/medication code
25340	ORDERED-LOGISTIC	-0.122 [-0.214, -0.030]	0.00954923619044361	ORDERED-LOGISTIC	0.019 [-0.054, 0.091]	0.613946985953252	ORDERED-LOGISTIC	-0.033 [-0.090, 0.023]	0.248163364397694	0.018678084	Mean L3 in uncinate fasciculus on FA skeleton (right)
41210#Z246	LOGISTIC-BINARY	0.151 [0.036, 0.264]	0.00958785338311576	LOGISTIC-BINARY	-0.023 [-0.197, 0.148]	0.796643100215751	LOGISTIC-BINARY	0.094 [-0.002, 0.188]	0.0526138029136494	0.10045585	Operative procedures - secondary OPCS
41204#E222	LOGISTIC-BINARY	0.485 [0.114, 0.851]	0.00961561837591217	LOGISTIC-BINARY	0.049 [-0.461, 0.533]	0.845798638480951	LOGISTIC-BINARY	0.323 [0.026, 0.614]	0.0311837978652378	0.16705696	Diagnoses - secondary ICD10
41210#Z359	LOGISTIC-BINARY	0.417 [0.098, 0.731]	0.00962907521227304	LOGISTIC-BINARY	-0.041 [-0.437, 0.338]	0.836975466875954	LOGISTIC-BINARY	0.229 [-0.016, 0.469]	0.0645058656778869	0.073076993	Operative procedures - secondary OPCS
41204#R945	LOGISTIC-BINARY	0.110 [0.026, 0.194]	0.00967360286884739	LOGISTIC-BINARY	0.031 [-0.058, 0.119]	0.490503061711409	LOGISTIC-BINARY	0.071 [0.010, 0.131]	0.0219070822858139	0.20037527	Diagnoses - secondary ICD10
22126	LOGISTIC-BINARY	-0.052 [-0.092, -0.013]	0.00968804985112139	LOGISTIC-BINARY	-0.027 [-0.057, 0.004]	0.0897433943999709	LOGISTIC-BINARY	-0.036 [-0.060, -0.012]	0.00363326946791438	0.31941998	Doctor diagnosed hayfever or allergic rhinitis
41202#D050	LOGISTIC-BINARY	-0.994 [-1.824, -0.297]	0.00972588991988986	LOGISTIC-BINARY	-0.195 [-0.788, 0.354]	0.501104312236868	LOGISTIC-BINARY	-0.526 [-0.993, -0.096]	0.0208421570624932	0.10055061	Diagnoses - main ICD10
41202#M248	LOGISTIC-BINARY	-1.137 [-2.106, -0.351]	0.00973232968723338	LOGISTIC-BINARY	-0.464 [-1.272, 0.244]	0.224055173853595	LOGISTIC-BINARY	-0.790 [-1.388, -0.259]	0.00573276105648546	0.2554923	Diagnoses - main ICD10
41202#N602	LOGISTIC-BINARY	-0.792 [-1.436, -0.225]	0.00974697773515418	LOGISTIC-BINARY	-0.226 [-0.643, 0.168]	0.273917262551977	LOGISTIC-BINARY	-0.435 [-0.777, -0.111]	0.0103661539653317	0.12795055	Diagnoses - main ICD10
41202#A090	LOGISTIC-BINARY	0.515 [0.121, 0.905]	0.00975322601446836	LOGISTIC-BINARY	0.056 [-0.377, 0.470]	0.796270154195382	LOGISTIC-BINARY	0.285 [-0.001, 0.565]	0.0478677014262912	0.11828537	Diagnoses - main ICD10
12681	LINEAR	0.053 [0.013, 0.093]	0.00976693279998517	LINEAR	-0.024 [-0.056, 0.007]	0.131134864656579	LINEAR	0.005 [-0.020, 0.030]	0.69539053675518	0.0030323488	Augmentation index for PWA
25332	ORDERED-LOGISTIC	-0.121 [-0.212, -0.029]	0.00978214737670148	ORDERED-LOGISTIC	-0.011 [-0.084, 0.061]	0.757886205476219	ORDERED-LOGISTIC	-0.051 [-0.108, 0.005]	0.0757910035560543	0.066270635	Mean L3 in cingulum hippocampus on FA skeleton (right)
41200#T431	LOGISTIC-BINARY	0.506 [0.118, 0.888]	0.0097968578377017	LOGISTIC-BINARY	0.280 [-0.080, 0.631]	0.122049183903133	LOGISTIC-BINARY	0.384 [0.122, 0.643]	0.00380851103310833	0.39794821	Operative procedures - main OPCS
2714	ORDERED-LOGISTIC	-0.027 [-0.048, -0.007]	0.00986175621188667	ORDERED-LOGISTIC	-0.024 [-0.041, -0.007]	0.0064795439191808	ORDERED-LOGISTIC	-0.025 [-0.038, -0.012]	0.000193720066136863	0.79651088	Age when periods started (menarche)
20002#1606	LOGISTIC-BINARY	0.546 [0.127, 0.960]	0.00990078968796636	LOGISTIC-BINARY	-0.537 [-1.341, 0.164]	0.156402623783112	LOGISTIC-BINARY	0.244 [-0.116, 0.594]	0.176581146310411	0.013547619	Non-cancer illness code self-reported
23106	LINEAR	0.008 [0.002, 0.013]	0.00997607717408617	LINEAR	-0.004 [-0.009, 0.001]	0.157812032174124	LINEAR	0.001 [-0.002, 0.005]	0.454213955516549	0.0043109162	Impedance of whole body
41210#Q551	LOGISTIC-BINARY	-0.937 [-1.718, -0.273]	0.0100896883238976	LOGISTIC-BINARY	0.053 [-0.410, 0.495]	0.816920303106131	LOGISTIC-BINARY	-0.287 [-0.667, 0.072]	0.126190201690196	0.022829566	Operative procedures - secondary OPCS
20002#1671	LOGISTIC-BINARY	0.814 [0.192, 1.443]	0.010155003553387	LOGISTIC-BINARY	-0.425 [-1.550, 0.525]	0.411091042745203	LOGISTIC-BINARY	0.432 [-0.088, 0.941]	0.097747451159377	0.044975691	Non-cancer illness code self-reported
40001#C509	LOGISTIC-BINARY	0.265 [0.061, 0.466]	0.0101628216735331	LOGISTIC-BINARY	-0.097 [-0.282, 0.083]	0.29535341121938	LOGISTIC-BINARY	0.063 [-0.073, 0.197]	0.360051599535658	0.0091070868	Underlying (primary) cause of death: ICD10
41204#D223	LOGISTIC-BINARY	-0.444 [-0.793, -0.114]	0.0101699705144186	LOGISTIC-BINARY	-0.070 [-0.347, 0.199]	0.615970167387943	LOGISTIC-BINARY	-0.225 [-0.439, -0.016]	0.0373018619487153	0.092373557	Diagnoses - secondary ICD10
41202#Z090	LOGISTIC-BINARY	0.086 [0.020, 0.151]	0.0101863093289697	LOGISTIC-BINARY	0.006 [-0.067, 0.078]	0.871365024317816	LOGISTIC-BINARY	0.048 [0.000, 0.097]	0.0514718316725374	0.10944853	Diagnoses - main ICD10
25844	LINEAR	0.059 [0.014, 0.104]	0.0102270643224351	LINEAR	0.025 [-0.011, 0.061]	0.17186913568713	LINEAR	0.040 [0.012, 0.068]	0.0054431636554706	0.24849777	Volume of grey matter in Cuneal Cortex (left)
41204#I258	LOGISTIC-BINARY	0.064 [0.015, 0.112]	0.0102628744149257	LOGISTIC-BINARY	-0.039 [-0.109, 0.031]	0.276741365328213	LOGISTIC-BINARY	0.025 [-0.015, 0.064]	0.221129686973414	0.018328197	Diagnoses - secondary ICD10
20003#1141157356	LOGISTIC-BINARY	1.059 [0.257, 1.899]	0.0103759791997013	LOGISTIC-BINARY	0.693 [-0.155, 1.542]	0.104226507878679	LOGISTIC-BINARY	0.882 [0.303, 1.471]	0.00288105061029557	0.54385531	Treatment/medication code
41210#Y203	LOGISTIC-BINARY	0.091 [0.021, 0.160]	0.0103794798690885	LOGISTIC-BINARY	0.007 [-0.077, 0.091]	0.866481770067267	LOGISTIC-BINARY	0.054 [0.000, 0.107]	0.0491409998428325	0.13305993	Operative procedures - secondary OPCS
41204#I10	LOGISTIC-BINARY	0.025 [0.006, 0.044]	0.0103851340782261	LOGISTIC-BINARY	0.001 [-0.019, 0.020]	0.954552806110553	LOGISTIC-BINARY	0.011 [-0.002, 0.025]	0.106218587086052	0.080253683	Diagnoses - secondary ICD10
41203#7881	LOGISTIC-BINARY	1.020 [0.246, 1.827]	0.0104249690123426				LOGISTIC-BINARY	0.525 [-0.065, 1.106]	0.0766941381354933		Diagnoses - main ICD9
41200#L634	LOGISTIC-BINARY	0.198 [0.045, 0.348]	0.010426377208037	LOGISTIC-BINARY	-0.092 [-0.476, 0.275]	0.631866547161202	LOGISTIC-BINARY	0.153 [0.013, 0.292]	0.0310194101535815	0.16145477	Operative procedures - main OPCS
104430	ORDERED-LOGISTIC	-0.091 [-0.160, -0.021]	0.0104454667261429	ORDERED-LOGISTIC	-0.002 [-0.056, 0.051]	0.935393371465304	ORDERED-LOGISTIC	-0.033 [-0.075, 0.010]	0.131896254270602	0.048079859	Dried fruit intake
25371	LINEAR	0.063 [0.015, 0.111]	0.0104941423886614	LINEAR	-0.006 [-0.044, 0.032]	0.763097378987457	LINEAR	0.023 [-0.006, 0.053]	0.122719523510223	0.028293163	Mean ICVF in posterior corona radiata on FA skeleton (left)
25159	LINEAR	0.064 [0.015, 0.114]	0.0105788723469004	LINEAR	0.039 [0.000, 0.078]	0.0492145313744814	LINEAR	0.049 [0.019, 0.080]	0.00155568291466052	0.4298574	Mean MO in corticospinal tract on FA skeleton (left)
22407	LINEAR	0.078 [0.018, 0.138]	0.0106294189340476	LINEAR	-0.013 [-0.064, 0.038]	0.626895595068979	LINEAR	0.022 [-0.017, 0.060]	0.274742487092237	0.023969444	Visceral adipose tissue volume (VAT)
41201#Y400	LOGISTIC-BINARY	0.363 [0.082, 0.640]	0.0106588558096574	LOGISTIC-BINARY	0.054 [-0.279, 0.376]	0.746167475867671	LOGISTIC-BINARY	0.221 [0.008, 0.430]	0.0399870482751421	0.15888511	External causes
41202#J984	LOGISTIC-BINARY	0.299 [0.067, 0.527]	0.010676867962303	LOGISTIC-BINARY	-0.601 [-1.046, -0.191]	0.00563472801152841	LOGISTIC-BINARY	0.072 [-0.128, 0.269]	0.474071334031424	0.00027727775	Diagnoses - main ICD10
41204#H353	LOGISTIC-BINARY	0.172 [0.039, 0.303]	0.0107317678292804	LOGISTIC-BINARY	-0.068 [-0.213, 0.074]	0.351037573227205	LOGISTIC-BINARY	0.054 [-0.043, 0.151]	0.270476390610759	0.015903767	Diagnoses - secondary ICD10
25377	LINEAR	0.060 [0.014, 0.106]	0.0107586721088365	LINEAR	0.029 [-0.008, 0.066]	0.123328927502352	LINEAR	0.044 [0.015, 0.073]	0.00306055990950207	0.30722526	Mean ICVF in external capsule on FA skeleton (left)
6157#100	LOGISTIC-BINARY	-0.034 [-0.060, -0.008]	0.0107963225410789				LOGISTIC-BINARY	-0.034 [-0.059, -0.008]	0.0108938563319709		Why stopped smoking
25368	LINEAR	0.061 [0.014, 0.109]	0.0108261029016506	LINEAR	0.011 [-0.027, 0.049]	0.562239350597667	LINEAR	0.033 [0.004, 0.063]	0.0266689553504848	0.10315033	Mean ICVF in superior corona radiata on FA skeleton (right)
41204#I771	LOGISTIC-BINARY	0.238 [0.053, 0.420]	0.0108470940467176	LOGISTIC-BINARY	-0.175 [-0.624, 0.249]	0.430853049313662	LOGISTIC-BINARY	0.164 [-0.006, 0.331]	0.0562773705573834	0.087389253	Diagnoses - secondary ICD10
6147#1	LOGISTIC-BINARY	-0.038 [-0.067, -0.009]	0.0108635037609838	LOGISTIC-BINARY	-0.015 [-0.040, 0.010]	0.235005386406706	LOGISTIC-BINARY	-0.025 [-0.044, -0.006]	0.00931446451487513	0.2401441	Reason for glasses/contact lenses
41204#M7983	LOGISTIC-BINARY	1.053 [0.250, 1.895]	0.0109076988548131	LOGISTIC-BINARY	-0.734 [-1.832, 0.164]	0.140333189358244	LOGISTIC-BINARY	0.161 [-0.422, 0.715]	0.57609354878025	0.0067368704	Diagnoses - secondary ICD10
41202#I889	LOGISTIC-BINARY	1.058 [0.251, 1.903]	0.0109104273152032	LOGISTIC-BINARY	0.036 [-0.614, 0.644]	0.910323531289567	LOGISTIC-BINARY	0.408 [-0.081, 0.886]	0.0965506289356376	0.053636592	Diagnoses - main ICD10
20003#1140884074	LOGISTIC-BINARY	1.054 [0.250, 1.896]	0.0109337182133763	LOGISTIC-BINARY	-0.188 [-1.139, 0.654]	0.676440842500983	LOGISTIC-BINARY	0.463 [-0.118, 1.031]	0.111763230104177	0.045564204	Treatment/medication code
20003#1140888758	LOGISTIC-BINARY	0.400 [0.089, 0.707]	0.0109342763000175	LOGISTIC-BINARY	0.087 [-0.275, 0.437]	0.630289497640561	LOGISTIC-BINARY	0.266 [0.032, 0.496]	0.0242135743851872	0.19299455	Treatment/medication code
25089	LINEAR	0.062 [0.014, 0.109]	0.010945539357941	LINEAR	0.034 [-0.004, 0.071]	0.0811627523933776	LINEAR	0.047 [0.017, 0.076]	0.00188218620958748	0.36313081	Mean FA in external capsule on FA skeleton (left)
25496	LINEAR	0.063 [0.014, 0.111]	0.0109959633560839	LINEAR	0.035 [-0.003, 0.074]	0.0735643768630358	LINEAR	0.047 [0.017, 0.077]	0.00229403343155966	0.38168514	Weighted-mean FA in tract corticospinal tract (left)
20001#1052	LOGISTIC-BINARY	-0.353 [-0.631, -0.086]	0.0109969765463835	LOGISTIC-BINARY	-0.207 [-0.448, 0.027]	0.0876390293860179	LOGISTIC-BINARY	-0.270 [-0.451, -0.094]	0.00303341202542804	0.42764914	Cancer code self-reported
41200#342	LOGISTIC-BINARY	-1.866 [-3.693, -0.658]	0.0110040732548301				LOGISTIC-BINARY	-0.711 [-1.504, -0.027]	0.0560440155619057		Operative procedures - main OPCS
2139	LINEAR	0.010 [0.002, 0.018]	0.0110177061240879	LINEAR	0.003 [-0.005, 0.010]	0.488006019711611	LINEAR	0.008 [0.002, 0.013]	0.00424216657557051	0.16473798	Age first had sexual intercourse
41210#T874	LOGISTIC-BINARY	0.220 [0.049, 0.388]	0.0110272051189294	LOGISTIC-BINARY	0.050 [-0.266, 0.355]	0.752567044335509	LOGISTIC-BINARY	0.171 [0.021, 0.318]	0.0239944510469758	0.34675229	Operative procedures - secondary OPCS
41204#N358	LOGISTIC-BINARY	1.107 [0.263, 1.996]	0.011036011129634				LOGISTIC-BINARY	0.595 [-0.113, 1.293]	0.0938288704921677		Diagnoses - secondary ICD10
41203#6268	LOGISTIC-BINARY	-0.476 [-0.856, -0.120]	0.0110394385598355	LOGISTIC-BINARY	-0.239 [-0.532, 0.043]	0.102509702459424	LOGISTIC-BINARY	-0.311 [-0.540, -0.091]	0.00643438409613091	0.31987166	Diagnoses - main ICD9
41204#R073	LOGISTIC-BINARY	0.169 [0.038, 0.299]	0.0111026423182091	LOGISTIC-BINARY	-0.015 [-0.158, 0.126]	0.838691185430322	LOGISTIC-BINARY	0.084 [-0.012, 0.180]	0.0841685518700651	0.062048446	Diagnoses - secondary ICD10
41210#701	LOGISTIC-BINARY	0.171 [0.038, 0.302]	0.011146511759145	LOGISTIC-BINARY	0.067 [-0.111, 0.241]	0.456272217112687	LOGISTIC-BINARY	0.128 [0.022, 0.233]	0.0170229497547353	0.35435444	Operative procedures - secondary OPCS
22678	LINEAR	0.132 [0.030, 0.234]	0.0111619477680969	LINEAR	-0.031 [-0.114, 0.051]	0.456559702289018	LINEAR	0.033 [-0.030, 0.097]	0.303680871586795	0.014543215	Maximum carotid IMT (intima-medial thickness) at 210 degrees
25370	LINEAR	0.062 [0.014, 0.110]	0.0112083270149804	LINEAR	0.002 [-0.036, 0.040]	0.90395674211257	LINEAR	0.028 [-0.002, 0.057]	0.0674691396922374	0.055982988	Mean ICVF in posterior corona radiata on FA skeleton (right)
41210#E552	LOGISTIC-BINARY	1.052 [0.246, 1.895]	0.0112798009004115				LOGISTIC-BINARY	0.835 [0.159, 1.521]	0.0151973698224611		Operative procedures - secondary OPCS
41200#V524	LOGISTIC-BINARY	1.049 [0.245, 1.891]	0.0113119566276726	LOGISTIC-BINARY	0.301 [-0.638, 1.186]	0.510747417926091	LOGISTIC-BINARY	0.708 [0.112, 1.304]	0.0190960685919745	0.23238501	Operative procedures - main OPCS
25589	ORDERED-LOGISTIC	-0.119 [-0.212, -0.027]	0.0113494465135045	ORDERED-LOGISTIC	-0.021 [-0.094, 0.051]	0.560556314608294	ORDERED-LOGISTIC	-0.057 [-0.113, 0.000]	0.0506568557901835	0.10184459	Weighted-mean L1 in tract posterior thalamic radiation (right)
6138#100	LOGISTIC-BINARY	-0.025 [-0.045, -0.006]	0.0114354002053801	LOGISTIC-BINARY	-0.002 [-0.023, 0.019]	0.849509209706266	LOGISTIC-BINARY	-0.016 [-0.031, -0.002]	0.0228654586813878	0.11460856	Qualifications
25079	LINEAR	0.058 [0.013, 0.103]	0.0114630814683975	LINEAR	0.022 [-0.014, 0.058]	0.235720878261321	LINEAR	0.038 [0.010, 0.066]	0.00771532491361214	0.21480291	Mean FA in anterior corona radiata on FA skeleton (left)
41210#352	LOGISTIC-BINARY	0.221 [0.048, 0.392]	0.0115024997619073	LOGISTIC-BINARY	-0.053 [-0.244, 0.134]	0.58179086790687	LOGISTIC-BINARY	0.093 [-0.034, 0.218]	0.149440122507522	0.035253085	Operative procedures - secondary OPCS
25444	LINEAR	-0.062 [-0.111, -0.014]	0.0115302264369266	LINEAR	0.010 [-0.028, 0.049]	0.600904669673313	LINEAR	-0.018 [-0.048, 0.012]	0.229586436634804	0.021231035	Mean ISOVF in splenium of corpus callosum on FA skeleton
41202#M150	LOGISTIC-BINARY	0.376 [0.081, 0.667]	0.0115666278799138	LOGISTIC-BINARY	-0.056 [-0.350, 0.229]	0.705451203000204	LOGISTIC-BINARY	0.147 [-0.058, 0.349]	0.156397351659181	0.039709192	Diagnoses - main ICD10
20003#1141194794	LOGISTIC-BINARY	0.041 [0.009, 0.073]	0.011667970576803	LOGISTIC-BINARY	0.016 [-0.015, 0.047]	0.312331683083502	LOGISTIC-BINARY	0.029 [0.006, 0.051]	0.0117227643322391	0.27422825	Treatment/medication code
25060	LINEAR	0.064 [0.014, 0.113]	0.0117249982089262	LINEAR	0.004 [-0.036, 0.043]	0.853063354883417	LINEAR	0.029 [-0.002, 0.060]	0.0643601913911792	0.06296473	Mean FA in splenium of corpus callosum on FA skeleton
41230#5C7	LOGISTIC-BINARY	1.045 [0.239, 1.887]	0.0117385367072321				LOGISTIC-BINARY	0.214 [-0.430, 0.826]	0.501609098070013		PCT where patients GP was registered
41200#G802	LOGISTIC-BINARY	0.275 [0.059, 0.487]	0.0117702300810878	LOGISTIC-BINARY	-0.072 [-0.286, 0.136]	0.500066077494937	LOGISTIC-BINARY	0.098 [-0.053, 0.246]	0.198820597400373	0.02348504	Operative procedures - main OPCS
25653	LINEAR	0.058 [0.013, 0.104]	0.011823189910733	LINEAR	0.004 [-0.033, 0.040]	0.842772587746419	LINEAR	0.028 [0.000, 0.057]	0.0526336769245384	0.066110961	Weighted-mean ICVF in tract anterior thalamic radiation (right)
41204#K910	LOGISTIC-BINARY	0.725 [0.155, 1.295]	0.0120758472413459	LOGISTIC-BINARY	-0.643 [-1.395, 0.015]	0.0708579701777382	LOGISTIC-BINARY	0.078 [-0.348, 0.487]	0.711980624851258	0.0031112568	Diagnoses - secondary ICD10
22617#2129	LOGISTIC-BINARY	-0.239 [-0.428, -0.055]	0.0120770010706839	LOGISTIC-BINARY	-0.057 [-0.209, 0.092]	0.455213328658936	LOGISTIC-BINARY	-0.128 [-0.245, -0.012]	0.031797246060402	0.13703762	Job SOC coding
22611#0	LOGISTIC-BINARY	0.053 [0.012, 0.095]	0.0120888683069864	LOGISTIC-BINARY	0.017 [-0.023, 0.057]	0.399584865254221	LOGISTIC-BINARY	0.037 [0.008, 0.065]	0.012036463779648	0.2173278	Workplace had a lot of cigarette smoke from other people smoking
41200#L433	LOGISTIC-BINARY	1.086 [0.247, 1.970]	0.0120950459565122				LOGISTIC-BINARY	0.513 [-0.122, 1.135]	0.106523921495967		Operative procedures - main OPCS
41210#Z582	LOGISTIC-BINARY	0.709 [0.152, 1.267]	0.0120972247338426	LOGISTIC-BINARY	0.034 [-0.426, 0.472]	0.882004318365927	LOGISTIC-BINARY	0.268 [-0.078, 0.607]	0.123670764728812	0.06434726	Operative procedures - secondary OPCS
21002	LINEAR	-0.009 [-0.015, -0.002]	0.0121018611563952	LINEAR	0.000 [-0.006, 0.006]	0.900395893129197	LINEAR	-0.004 [-0.009, 0.000]	0.0716960289956268	0.052560888	Weight
20002#1374	LOGISTIC-BINARY	-0.122 [-0.218, -0.027]	0.0121522414511071	LOGISTIC-BINARY	0.057 [-0.021, 0.135]	0.151926609389349	LOGISTIC-BINARY	-0.017 [-0.078, 0.043]	0.58406512525799	0.0044169729	Non-cancer illness code self-reported
22606#0	LOGISTIC-BINARY	0.047 [0.010, 0.085]	0.0121728615763916	LOGISTIC-BINARY	0.000 [-0.031, 0.031]	0.991398756534392	LOGISTIC-BINARY	0.021 [-0.003, 0.045]	0.0862476712860681	0.054318812	Workplace very noisy
23118	LINEAR	-0.006 [-0.011, -0.001]	0.0122222307953494	LINEAR	0.000 [-0.005, 0.004]	0.835857558933261	LINEAR	-0.003 [-0.007, 0.000]	0.0441910464807039	0.084324919	Leg predicted mass (left)
25088	LINEAR	0.060 [0.013, 0.107]	0.0122692349930536	LINEAR	0.008 [-0.029, 0.045]	0.670004332758407	LINEAR	0.031 [0.002, 0.060]	0.0382116644095869	0.089966908	Mean FA in external capsule on FA skeleton (right)
41210#S278	LOGISTIC-BINARY	-0.416 [-0.751, -0.099]	0.012275245953116	LOGISTIC-BINARY	-0.010 [-0.291, 0.263]	0.946219297809928	LOGISTIC-BINARY	-0.184 [-0.397, 0.022]	0.0839121483911835	0.062884741	Operative procedures - secondary OPCS
2784	LOGISTIC-BINARY	-0.042 [-0.074, -0.009]	0.012302360546736	LOGISTIC-BINARY	0.001 [-0.023, 0.024]	0.951956688906395	LOGISTIC-BINARY	-0.017 [-0.036, 0.002]	0.0850483219667742	0.039139509	Ever taken oral contraceptive pill
41210#Z241	LOGISTIC-BINARY	0.608 [0.127, 1.085]	0.0123151178051945	LOGISTIC-BINARY	0.202 [-0.543, 0.904]	0.580381276059237	LOGISTIC-BINARY	0.483 [0.088, 0.873]	0.0154727699737803	0.35880521	Operative procedures - secondary OPCS
20002#1126	LOGISTIC-BINARY	0.163 [0.035, 0.291]	0.0123843711084801	LOGISTIC-BINARY	-0.133 [-0.312, 0.042]	0.139836439455552	LOGISTIC-BINARY	0.054 [-0.050, 0.157]	0.303398174116168	0.0078061833	Non-cancer illness code self-reported
41202#H650	LOGISTIC-BINARY	1.138 [0.257, 2.075]	0.0125032872837117	LOGISTIC-BINARY	0.323 [-0.564, 1.165]	0.457768570416975	LOGISTIC-BINARY	0.709 [0.100, 1.319]	0.021590851129044	0.20239151	Diagnoses - main ICD10
22170	LOGISTIC-BINARY	0.277 [0.061, 0.497]	0.0125577496967905				LOGISTIC-BINARY	0.169 [-0.021, 0.361]	0.0828039203992041		Recent medication for COPD (Chronic Obstructive Pulmonary Disease)
6153#100	LOGISTIC-BINARY	-0.030 [-0.054, -0.007]	0.0125812406662983	LOGISTIC-BINARY	-0.005 [-0.025, 0.015]	0.607329448149465	LOGISTIC-BINARY	-0.014 [-0.030, 0.001]	0.0675060624627817	0.11509612	Medication for cholesterol blood pressure diabetes or take exogenous hormones
41200#E341	LOGISTIC-BINARY	0.353 [0.073, 0.628]	0.0126166585553168	LOGISTIC-BINARY	-0.319 [-0.760, 0.092]	0.140035675018053	LOGISTIC-BINARY	0.153 [-0.077, 0.378]	0.188340198146972	0.0095763048	Operative procedures - main OPCS
25503	LINEAR	0.061 [0.013, 0.109]	0.0126611330830385	LINEAR	0.029 [-0.009, 0.067]	0.139574720232232	LINEAR	0.044 [0.014, 0.074]	0.00382026799496597	0.2994256	Weighted-mean FA in tract inferior longitudinal fasciculus (right)
41200#R189	LOGISTIC-BINARY	1.165 [0.262, 2.124]	0.0126948557618582	LOGISTIC-BINARY	-0.112 [-0.709, 0.443]	0.702175922545198	LOGISTIC-BINARY	0.322 [-0.136, 0.768]	0.160584046257739	0.022237616	Operative procedures - main OPCS
41202#Z800	LOGISTIC-BINARY	0.297 [0.061, 0.528]	0.0127174637445155	LOGISTIC-BINARY	0.016 [-0.219, 0.245]	0.890077705926335	LOGISTIC-BINARY	0.153 [-0.012, 0.316]	0.0673214977340893	0.095221579	Diagnoses - main ICD10
20003#1140910824	LOGISTIC-BINARY	0.854 [0.180, 1.537]	0.0127183609857608	LOGISTIC-BINARY	0.178 [-0.487, 0.808]	0.586868310118304	LOGISTIC-BINARY	0.499 [0.034, 0.956]	0.033279118745836	0.15759727	Treatment/medication code
41204#I672	LOGISTIC-BINARY	0.393 [0.081, 0.701]	0.0127294274648929	LOGISTIC-BINARY	0.076 [-0.290, 0.429]	0.677992696556792	LOGISTIC-BINARY	0.258 [0.023, 0.490]	0.0298498364227868	0.19041415	Diagnoses - secondary ICD10
30270	LINEAR	0.010 [0.002, 0.018]	0.0127652263564802	LINEAR	0.006 [-0.001, 0.013]	0.101541049901427	LINEAR	0.007 [0.002, 0.012]	0.00772805428829373	0.45301691	Mean sphered cell volume
20090#353	LOGISTIC-BINARY	-0.055 [-0.098, -0.012]	0.0127785911249909	LOGISTIC-BINARY	0.000 [-0.037, 0.038]	0.980118944116803	LOGISTIC-BINARY	-0.023 [-0.051, 0.005]	0.113994541531545	0.058839373	Type of fat/oil used in cooking
41204#D259	LOGISTIC-BINARY	-0.122 [-0.218, -0.026]	0.0128136979797259	LOGISTIC-BINARY	0.048 [-0.025, 0.121]	0.198519795252802	LOGISTIC-BINARY	-0.014 [-0.072, 0.044]	0.647841338585643	0.0058143609	Diagnoses - secondary ICD10
41204#J432	LOGISTIC-BINARY	0.534 [0.109, 0.954]	0.0128267590157337				LOGISTIC-BINARY	0.487 [0.070, 0.897]	0.0205881399521888		Diagnoses - secondary ICD10
41202#T823	LOGISTIC-BINARY	0.549 [0.112, 0.980]	0.0128542214573819				LOGISTIC-BINARY	0.445 [0.043, 0.840]	0.0282243682711447		Diagnoses - main ICD10
41204#N135	LOGISTIC-BINARY	0.354 [0.072, 0.631]	0.0128814285749381	LOGISTIC-BINARY	-0.246 [-0.662, 0.146]	0.23128321264911	LOGISTIC-BINARY	0.134 [-0.095, 0.358]	0.24706552313177	0.016720584	Diagnoses - secondary ICD10
20003#1140882852	LOGISTIC-BINARY	0.655 [0.134, 1.172]	0.0128826822669763	LOGISTIC-BINARY	-0.694 [-1.343, -0.120]	0.0249559154204913	LOGISTIC-BINARY	0.008 [-0.375, 0.376]	0.965993984783433	0.00098384405	Treatment/medication code
41202#M545	LOGISTIC-BINARY	-0.110 [-0.197, -0.024]	0.0128831868097017	LOGISTIC-BINARY	-0.059 [-0.151, 0.033]	0.209734973916432	LOGISTIC-BINARY	-0.093 [-0.156, -0.031]	0.00358466974739406	0.42640209	Diagnoses - main ICD10
41204#E119	LOGISTIC-BINARY	0.042 [0.009, 0.075]	0.0129560676912922	LOGISTIC-BINARY	-0.030 [-0.070, 0.010]	0.141334928752482	LOGISTIC-BINARY	0.009 [-0.017, 0.034]	0.49713887935984	0.0065504732	Diagnoses - secondary ICD10
101230	ORDERED-LOGISTIC	0.177 [0.037, 0.317]	0.0129615438638381	ORDERED-LOGISTIC	-0.073 [-0.205, 0.060]	0.282178563361527	ORDERED-LOGISTIC	0.040 [-0.056, 0.135]	0.417298481341802	0.01093189	Naan bread intake
25005	LINEAR	0.044 [0.009, 0.079]	0.0129762759572953	LINEAR	0.021 [-0.008, 0.050]	0.157232577928971	LINEAR	0.031 [0.009, 0.053]	0.00556427297743547	0.30931187	Volume of grey matter (normalised for head size)
41204#W310	LOGISTIC-BINARY	0.716 [0.147, 1.286]	0.013028436997237	LOGISTIC-BINARY	-0.164 [-0.845, 0.460]	0.619904386345876	LOGISTIC-BINARY	0.317 [-0.107, 0.729]	0.135653624820884	0.046441324	Diagnoses - secondary ICD10
20107#13	LOGISTIC-BINARY	-0.040 [-0.071, -0.008]	0.0131345977267465	LOGISTIC-BINARY	-0.013 [-0.040, 0.015]	0.363644404027031	LOGISTIC-BINARY	-0.024 [-0.045, -0.003]	0.0228057041307271	0.20315632	Illnesses of father
5182	MULTINOMIAL-LOGISTIC	-999.000 [-999.000, -999.000]	0.0133462708508485	MULTINOMIAL-LOGISTIC	-999.000 [-999.000, -999.000]	0.598959773900788	MULTINOMIAL-LOGISTIC	-999.000 [-999.000, -999.000]	0.171273621582337		Both eyes present
20002#1619	LOGISTIC-BINARY	-0.419 [-0.761, -0.096]	0.0133639371297002	LOGISTIC-BINARY	0.308 [0.003, 0.607]	0.0453866148496752	LOGISTIC-BINARY	-0.055 [-0.277, 0.162]	0.62571159884848	0.0015267755	Non-cancer illness code self-reported
25369	LINEAR	0.059 [0.012, 0.106]	0.0133675762381705	LINEAR	0.009 [-0.029, 0.046]	0.639772796175124	LINEAR	0.031 [0.002, 0.060]	0.0378365259538009	0.10117412	Mean ICVF in superior corona radiata on FA skeleton (left)
5096	LINEAR	-0.021 [-0.037, -0.004]	0.0134706323363925	LINEAR	-0.022 [-0.037, -0.008]	0.00299185586374508	LINEAR	-0.022 [-0.033, -0.011]	7.53651821098259e-05	0.87266302	3mm weak meridian (left)
41204#N028	LOGISTIC-BINARY	0.536 [0.106, 0.960]	0.013477847148992	LOGISTIC-BINARY	0.010 [-0.475, 0.470]	0.966129244062438	LOGISTIC-BINARY	0.296 [-0.018, 0.604]	0.0617068482173312	0.10549448	Diagnoses - secondary ICD10
41200#S041	LOGISTIC-BINARY	0.651 [0.130, 1.170]	0.0135630449600275	LOGISTIC-BINARY	0.352 [-0.488, 1.156]	0.394357035268729	LOGISTIC-BINARY	0.561 [0.122, 0.995]	0.0114478832448068	0.54686451	Operative procedures - main OPCS
41200#G282	LOGISTIC-BINARY	1.070 [0.229, 1.956]	0.0136496522450573				LOGISTIC-BINARY	0.702 [0.002, 1.402]	0.0470264473040724		Operative procedures - main OPCS
20003#1140852766	LOGISTIC-BINARY	0.712 [0.142, 1.282]	0.0136611836435222	LOGISTIC-BINARY	-0.261 [-0.889, 0.313]	0.390637283609208	LOGISTIC-BINARY	0.194 [-0.212, 0.586]	0.339336244275459	0.021262018	Treatment/medication code
41210#Y088	LOGISTIC-BINARY	0.238 [0.047, 0.426]	0.0136746535348659	LOGISTIC-BINARY	0.162 [-0.038, 0.358]	0.109304911262344	LOGISTIC-BINARY	0.198 [0.061, 0.334]	0.00433177716749135	0.58395231	Operative procedures - secondary OPCS
41204#K048	LOGISTIC-BINARY	0.535 [0.105, 0.959]	0.013679242099692	LOGISTIC-BINARY	0.139 [-0.414, 0.665]	0.611974733168054	LOGISTIC-BINARY	0.377 [0.042, 0.707]	0.0256692623341988	0.25924093	Diagnoses - secondary ICD10
41204#J869	LOGISTIC-BINARY	0.413 [0.081, 0.739]	0.0136844628642922	LOGISTIC-BINARY	0.048 [-0.440, 0.513]	0.842146093810726	LOGISTIC-BINARY	0.286 [0.014, 0.553]	0.0370759038249947	0.21681526	Diagnoses - secondary ICD10
20003#1140882100	LOGISTIC-BINARY	1.128 [0.243, 2.067]	0.0136999465920518				LOGISTIC-BINARY	0.707 [-0.104, 1.518]	0.0831900058102745		Treatment/medication code
41210#B301	LOGISTIC-BINARY	0.197 [0.039, 0.352]	0.0137313848068231	LOGISTIC-BINARY	0.005 [-0.142, 0.149]	0.946851617146823	LOGISTIC-BINARY	0.089 [-0.017, 0.195]	0.0985459520785924	0.078567676	Operative procedures - secondary OPCS
77	LINEAR	-0.032 [-0.057, -0.006]	0.0137393129946268	LINEAR	0.019 [-0.004, 0.043]	0.103900545246392	LINEAR	-0.005 [-0.022, 0.013]	0.603393264525282	0.0035820033	Heel bone ultrasound T-score manual entry
41200#E543	LOGISTIC-BINARY	0.211 [0.042, 0.377]	0.0137666979973884	LOGISTIC-BINARY	0.041 [-0.301, 0.372]	0.80934679712797	LOGISTIC-BINARY	0.170 [0.019, 0.318]	0.0259632713764643	0.37762034	Operative procedures - main OPCS
41204#R11	LOGISTIC-BINARY	0.060 [0.012, 0.108]	0.0137706162131116	LOGISTIC-BINARY	-0.027 [-0.076, 0.022]	0.280776618122456	LOGISTIC-BINARY	0.014 [-0.020, 0.049]	0.405593246890382	0.012591436	Diagnoses - secondary ICD10
41204#J441	LOGISTIC-BINARY	0.275 [0.054, 0.492]	0.0138501344101735	LOGISTIC-BINARY	-1.419 [-2.854, -0.374]	0.0200570043128943	LOGISTIC-BINARY	0.190 [-0.022, 0.399]	0.0760012169354959	0.0083771376	Diagnoses - secondary ICD10
1528	ORDERED-LOGISTIC	-0.019 [-0.033, -0.004]	0.0138767519398105	ORDERED-LOGISTIC	-0.007 [-0.020, 0.007]	0.335683608630853	ORDERED-LOGISTIC	-0.012 [-0.022, -0.002]	0.0160632634069874	0.23959287	Water intake
90138	ORDERED-LOGISTIC	0.040 [0.008, 0.072]	0.0140103161169475	ORDERED-LOGISTIC	0.013 [-0.014, 0.040]	0.335809809609682	ORDERED-LOGISTIC	0.025 [0.004, 0.045]	0.0179170572142962	0.21215811	Fraction acceleration <= 375 milli-gravities
23315	LINEAR	-0.074 [-0.133, -0.015]	0.0140812056471379	LINEAR	0.002 [-0.047, 0.051]	0.944996144999399	LINEAR	-0.027 [-0.065, 0.010]	0.154876213407296	0.053551968	Leg bone area (left)
23318	LINEAR	-0.068 [-0.122, -0.014]	0.0140876987014625	LINEAR	0.019 [-0.027, 0.064]	0.422214982771179	LINEAR	-0.016 [-0.051, 0.019]	0.36411872912517	0.016563501	Legs combined bone area
3084	LINEAR	-0.031 [-0.056, -0.006]	0.0140912455017697	LINEAR	0.015 [-0.008, 0.038]	0.210049496069653	LINEAR	-0.006 [-0.023, 0.010]	0.449564084320881	0.0079537136	Heel bone mineral density (BMD) manual entry
41203#7882	LOGISTIC-BINARY	1.118 [0.237, 2.055]	0.0142088035122392	LOGISTIC-BINARY	0.471 [-0.199, 1.125]	0.1594193235985	LOGISTIC-BINARY	0.705 [0.177, 1.233]	0.00854296729636033	0.25947157	Diagnoses - main ICD9
41200#L516	LOGISTIC-BINARY	1.125 [0.238, 2.068]	0.0142155816626186				LOGISTIC-BINARY	0.864 [0.089, 1.655]	0.0285040641821737		Operative procedures - main OPCS
41210#L859	LOGISTIC-BINARY	-1.175 [-2.247, -0.326]	0.0142493591041411	LOGISTIC-BINARY	-0.452 [-1.144, 0.167]	0.172814613412688	LOGISTIC-BINARY	-0.755 [-1.315, -0.252]	0.00509809936070046	0.22254005	Operative procedures - secondary OPCS
20077	ORDERED-LOGISTIC	0.027 [0.005, 0.048]	0.0143105962962758	ORDERED-LOGISTIC	-0.003 [-0.021, 0.016]	0.754961723022733	ORDERED-LOGISTIC	0.009 [-0.005, 0.023]	0.189591005634871	0.039578792	Number of diet questionnaires completed
25389	LINEAR	0.060 [0.012, 0.108]	0.0143391965755422	LINEAR	0.015 [-0.023, 0.054]	0.431945220782315	LINEAR	0.035 [0.005, 0.065]	0.022630738862717	0.15515283	Mean ICVF in uncinate fasciculus on FA skeleton (left)
41202#M628	LOGISTIC-BINARY	0.643 [0.124, 1.160]	0.0144168488874033	LOGISTIC-BINARY	0.075 [-0.603, 0.710]	0.822197089397188	LOGISTIC-BINARY	0.416 [0.010, 0.814]	0.0419382885162376	0.18243051	Diagnoses - main ICD10
25064	LINEAR	0.061 [0.012, 0.109]	0.0144451236701566	LINEAR	-0.020 [-0.058, 0.018]	0.308498911503298	LINEAR	0.013 [-0.017, 0.043]	0.394205958979092	0.010697829	Mean FA in medial lemniscus on FA skeleton (right)
41204#E46	LOGISTIC-BINARY	0.441 [0.084, 0.792]	0.0144565544563334	LOGISTIC-BINARY	0.143 [-0.302, 0.571]	0.519374634752979	LOGISTIC-BINARY	0.301 [0.025, 0.571]	0.0307847511578488	0.29930815	Diagnoses - secondary ICD10
41204#N131	LOGISTIC-BINARY	0.563 [0.107, 1.014]	0.0145028719250887	LOGISTIC-BINARY	-0.064 [-0.556, 0.401]	0.792278494798478	LOGISTIC-BINARY	0.259 [-0.070, 0.580]	0.117440017423917	0.062336698	Diagnoses - secondary ICD10
41204#T391	LOGISTIC-BINARY	0.252 [0.048, 0.453]	0.0145444833630443	LOGISTIC-BINARY	0.084 [-0.185, 0.346]	0.536056695306662	LOGISTIC-BINARY	0.189 [0.028, 0.348]	0.0205001547603331	0.3232125	Diagnoses - secondary ICD10
41210#M494	LOGISTIC-BINARY	0.198 [0.038, 0.355]	0.0145880715587021	LOGISTIC-BINARY	0.128 [-0.103, 0.355]	0.272356978407404	LOGISTIC-BINARY	0.167 [0.036, 0.296]	0.0119723856530033	0.62661093	Operative procedures - secondary OPCS
20003#1141173348	LOGISTIC-BINARY	0.293 [0.056, 0.527]	0.0146386591609248	LOGISTIC-BINARY	0.027 [-0.252, 0.297]	0.849281817314619	LOGISTIC-BINARY	0.163 [-0.016, 0.339]	0.0722348518029349	0.14835447	Treatment/medication code
20003#1140872198	LOGISTIC-BINARY	0.284 [0.054, 0.511]	0.0146529792986896	LOGISTIC-BINARY	0.067 [-0.167, 0.296]	0.571028763237174	LOGISTIC-BINARY	0.175 [0.011, 0.336]	0.0346912437541997	0.19001798	Treatment/medication code
41202#H950	LOGISTIC-BINARY	1.114 [0.231, 2.052]	0.0146849870679347				LOGISTIC-BINARY	0.481 [-0.191, 1.137]	0.151632263940379		Diagnoses - main ICD10
3581	LINEAR	-0.017 [-0.031, -0.003]	0.014767011558253	LINEAR	-0.017 [-0.028, -0.005]	0.00626591110862502	LINEAR	-0.016 [-0.025, -0.007]	0.000391483817184708	0.92997563	Age at menopause (last menstrual period)
41204#K254	LOGISTIC-BINARY	0.653 [0.123, 1.179]	0.0148440903198367	LOGISTIC-BINARY	-0.097 [-0.891, 0.626]	0.799782707443083	LOGISTIC-BINARY	0.396 [-0.029, 0.812]	0.0638115170200536	0.11189941	Diagnoses - secondary ICD10
41200#A849	LOGISTIC-BINARY	-1.297 [-2.511, -0.367]	0.0148520871285634	LOGISTIC-BINARY	-0.034 [-0.727, 0.609]	0.92079107085712	LOGISTIC-BINARY	-0.461 [-1.018, 0.046]	0.0874488026542961	0.049946859	Operative procedures - main OPCS
41200#C865	LOGISTIC-BINARY	0.287 [0.054, 0.516]	0.0148526799122877	LOGISTIC-BINARY	-0.077 [-0.356, 0.193]	0.582352798847332	LOGISTIC-BINARY	0.132 [-0.045, 0.306]	0.140424009068437	0.046956193	Operative procedures - main OPCS
41204#M4809	LOGISTIC-BINARY	0.352 [0.066, 0.633]	0.0148585341049457	LOGISTIC-BINARY	-0.354 [-0.772, 0.037]	0.0850405828260576	LOGISTIC-BINARY	0.103 [-0.127, 0.328]	0.375561201401439	0.0050995867	Diagnoses - secondary ICD10
41200#E291	LOGISTIC-BINARY	0.612 [0.114, 1.104]	0.0148657639157212				LOGISTIC-BINARY	0.555 [0.078, 1.025]	0.0209729934061468		Operative procedures - main OPCS
41202#F333	LOGISTIC-BINARY	0.599 [0.112, 1.081]	0.0148874340536514	LOGISTIC-BINARY	-0.358 [-0.906, 0.145]	0.178928104134383	LOGISTIC-BINARY	0.135 [-0.214, 0.474]	0.439302982658551	0.008675281	Diagnoses - main ICD10
41202#C770	LOGISTIC-BINARY	0.368 [0.069, 0.662]	0.0149118656367704	LOGISTIC-BINARY	-0.277 [-0.685, 0.107]	0.168968531402046	LOGISTIC-BINARY	0.118 [-0.119, 0.350]	0.32280716012008	0.010668734	Diagnoses - main ICD10
41202#C798	LOGISTIC-BINARY	0.402 [0.074, 0.724]	0.015146544790678	LOGISTIC-BINARY	-0.055 [-0.427, 0.302]	0.768503929339504	LOGISTIC-BINARY	0.192 [-0.051, 0.431]	0.117910374355433	0.066893481	Diagnoses - main ICD10
25374	LINEAR	0.060 [0.012, 0.108]	0.0151599303609484	LINEAR	0.029 [-0.009, 0.067]	0.13783536223724	LINEAR	0.043 [0.013, 0.073]	0.00501509486652976	0.32556891	Mean ICVF in sagittal stratum on FA skeleton (right)
20002#1387	LOGISTIC-BINARY	-0.044 [-0.079, -0.008]	0.0151922293651118	LOGISTIC-BINARY	-0.009 [-0.037, 0.019]	0.534590383864523	LOGISTIC-BINARY	-0.022 [-0.044, 0.000]	0.0453909450821087	0.13210727	Non-cancer illness code self-reported
25636	ORDERED-LOGISTIC	-0.116 [-0.210, -0.022]	0.0152075452660581	ORDERED-LOGISTIC	-0.020 [-0.093, 0.053]	0.590808205495373	ORDERED-LOGISTIC	-0.060 [-0.118, -0.003]	0.040817429315035	0.11337737	Weighted-mean L3 in tract inferior fronto-occipital fasciculus (right)
41204#592	LOGISTIC-BINARY	-1.292 [-2.505, -0.363]	0.0152089256065055				LOGISTIC-BINARY	-0.734 [-1.480, -0.086]	0.036864497772433		Diagnoses - secondary ICD10
23105	LINEAR	-0.006 [-0.011, -0.001]	0.0153564405613351	LINEAR	0.000 [-0.005, 0.004]	0.879940493281185	LINEAR	-0.003 [-0.007, 0.000]	0.0537060312434064	0.088868737	Basal metabolic rate
6164#1	LOGISTIC-BINARY	-0.020 [-0.037, -0.004]	0.0153578016250302	LOGISTIC-BINARY	-0.004 [-0.020, 0.012]	0.626315348827948	LOGISTIC-BINARY	-0.010 [-0.022, 0.001]	0.0831789831657047	0.15802439	Types of physical activity in last 4 weeks
20003#1140879668	LOGISTIC-BINARY	-0.885 [-1.667, -0.218]	0.015368233761831	LOGISTIC-BINARY	0.157 [-0.350, 0.642]	0.532783503306767	LOGISTIC-BINARY	-0.238 [-0.647, 0.148]	0.238760128454288	0.020013897	Treatment/medication code
25512	LINEAR	0.060 [0.012, 0.109]	0.0153756647633745	LINEAR	-0.004 [-0.043, 0.035]	0.844324701884393	LINEAR	0.022 [-0.008, 0.053]	0.146254781030101	0.043322392	Weighted-mean FA in tract superior thalamic radiation (right)
41200#H051	LOGISTIC-BINARY	0.835 [0.158, 1.522]	0.0154261368091615	LOGISTIC-BINARY	-0.266 [-0.872, 0.290]	0.365819887327428	LOGISTIC-BINARY	0.171 [-0.262, 0.588]	0.429280572279057	0.015991716	Operative procedures - main OPCS
20003#1140927730	LOGISTIC-BINARY	0.333 [0.061, 0.601]	0.0154722513353547	LOGISTIC-BINARY	0.008 [-0.311, 0.317]	0.958393606165585	LOGISTIC-BINARY	0.191 [-0.015, 0.393]	0.0667866042549471	0.12445047	Treatment/medication code
41230#5JG	LOGISTIC-BINARY	0.106 [0.020, 0.191]	0.0154753291404846	LOGISTIC-BINARY	0.020 [-0.070, 0.110]	0.656054805976799	LOGISTIC-BINARY	0.064 [0.002, 0.126]	0.0427564764225121	0.17793867	PCT where patients GP was registered
22601#81392720	LOGISTIC-BINARY	0.505 [0.092, 0.913]	0.0154966666793207	LOGISTIC-BINARY	-0.026 [-0.542, 0.462]	0.919397909520133	LOGISTIC-BINARY	0.263 [-0.053, 0.572]	0.0986770001953231	0.10851015	Job coding
41202#K808	LOGISTIC-BINARY	0.606 [0.110, 1.097]	0.0155419568136209	LOGISTIC-BINARY	-0.308 [-0.819, 0.166]	0.217376520791531	LOGISTIC-BINARY	0.116 [-0.229, 0.451]	0.500815867586994	0.010143416	Diagnoses - main ICD10
22604#4	LOGISTIC-BINARY	0.041 [0.008, 0.074]	0.0156343382635842	LOGISTIC-BINARY	-0.017 [-0.045, 0.011]	0.231748454666726	LOGISTIC-BINARY	0.007 [-0.015, 0.028]	0.53449062971387	0.0087986728	Work hours - lumped category
25498	LINEAR	0.061 [0.012, 0.111]	0.0156630837708455	LINEAR	0.017 [-0.022, 0.056]	0.390158177513935	LINEAR	0.036 [0.005, 0.067]	0.0224289328619977	0.17333367	Weighted-mean FA in tract forceps major
41200#K613	LOGISTIC-BINARY	-0.608 [-1.128, -0.136]	0.0156770103935275	LOGISTIC-BINARY	-0.203 [-0.707, 0.267]	0.410394453111768	LOGISTIC-BINARY	-0.431 [-0.786, -0.097]	0.0138922064329941	0.25350869	Operative procedures - main OPCS
41204#M2554	LOGISTIC-BINARY	-1.778 [-3.607, -0.564]	0.0157234007379846	LOGISTIC-BINARY	0.194 [-0.470, 0.824]	0.553151165205203	LOGISTIC-BINARY	-0.347 [-0.928, 0.184]	0.217877935575708	0.019396661	Diagnoses - secondary ICD10
3446	MULTINOMIAL-LOGISTIC	-999.000 [-999.000, -999.000]	0.0157354259351348				MULTINOMIAL-LOGISTIC	-999.000 [-999.000, -999.000]	0.0157354259351348		Type of tobacco currently smoked
20003#1140879644	LOGISTIC-BINARY	-0.638 [-1.187, -0.143]	0.0157881964007278	LOGISTIC-BINARY	-0.103 [-0.508, 0.283]	0.609550834935676	LOGISTIC-BINARY	-0.326 [-0.645, -0.022]	0.0397663233109019	0.10867701	Treatment/medication code
23110	LINEAR	0.007 [0.001, 0.012]	0.0157965130356082	LINEAR	-0.004 [-0.009, 0.001]	0.124584865362178	LINEAR	0.001 [-0.003, 0.005]	0.577970348136644	0.0048830956	Impedance of arm (left)
41246#2560	LOGISTIC-BINARY	0.180 [0.033, 0.325]	0.0158003396390537	LOGISTIC-BINARY	0.016 [-0.181, 0.210]	0.870017088416202	LOGISTIC-BINARY	0.111 [-0.007, 0.227]	0.062593554387471	0.18908155	Treatment speciality of consultant (recoded)
41202#M840	LOGISTIC-BINARY	-1.158 [-2.230, -0.308]	0.0158152719683437	LOGISTIC-BINARY	0.257 [-0.438, 0.918]	0.453567665259169	LOGISTIC-BINARY	-0.349 [-0.896, 0.154]	0.190377689378719	0.018391581	Diagnoses - main ICD10
41204#E870	LOGISTIC-BINARY	0.351 [0.063, 0.634]	0.015923320364868	LOGISTIC-BINARY	0.179 [-0.148, 0.498]	0.27606894656673	LOGISTIC-BINARY	0.281 [0.068, 0.491]	0.00925196180517814	0.43631318	Diagnoses - secondary ICD10
20426	LOGISTIC-BINARY	-0.064 [-0.117, -0.012]	0.0159822997836554	LOGISTIC-BINARY	0.045 [0.000, 0.090]	0.0489327248642105	LOGISTIC-BINARY	-0.002 [-0.036, 0.032]	0.927805325432537	0.0018677072	Restless during period of worst anxiety
41201#Y831	LOGISTIC-BINARY	0.077 [0.014, 0.139]	0.0161304391523622	LOGISTIC-BINARY	-0.047 [-0.115, 0.020]	0.168725312499886	LOGISTIC-BINARY	0.016 [-0.030, 0.061]	0.497093395544689	0.0081806388	External causes
22601#42163095	LOGISTIC-BINARY	0.305 [0.054, 0.553]	0.0161564077786522	LOGISTIC-BINARY	-0.049 [-0.277, 0.173]	0.670180128232179	LOGISTIC-BINARY	0.106 [-0.061, 0.271]	0.209352409442545	0.03867599	Job coding
41210#L763	LOGISTIC-BINARY	0.505 [0.089, 0.916]	0.0162170219636037				LOGISTIC-BINARY	0.472 [0.072, 0.865]	0.0193660662816831		Operative procedures - secondary OPCS
41210#Z401	LOGISTIC-BINARY	0.114 [0.021, 0.206]	0.0162186935142396	LOGISTIC-BINARY	-0.108 [-0.216, 0.000]	0.0511362480159067	LOGISTIC-BINARY	0.014 [-0.056, 0.084]	0.686610274883919	0.0023236086	Operative procedures - secondary OPCS
41200#L593	LOGISTIC-BINARY	0.352 [0.062, 0.637]	0.0162994991281304				LOGISTIC-BINARY	0.285 [0.004, 0.562]	0.044660799191124		Operative procedures - main OPCS
25337	ORDERED-LOGISTIC	-0.113 [-0.205, -0.021]	0.0163320249320211	ORDERED-LOGISTIC	0.002 [-0.071, 0.074]	0.960410173604857	ORDERED-LOGISTIC	-0.042 [-0.099, 0.015]	0.146663042298361	0.055171475	Mean L3 in superior longitudinal fasciculus on FA skeleton (left)
22601#34113149	LOGISTIC-BINARY	0.708 [0.126, 1.290]	0.0163857173284115	LOGISTIC-BINARY	-0.688 [-1.438, -0.036]	0.0516092437593735	LOGISTIC-BINARY	0.057 [-0.375, 0.471]	0.791240322516783	0.0026721174	Job coding
190	MULTINOMIAL-LOGISTIC	-999.000 [-999.000, -999.000]	0.0164238689926146	MULTINOMIAL-LOGISTIC	-999.000 [-999.000, -999.000]	0.371910292767767	MULTINOMIAL-LOGISTIC	-999.000 [-999.000, -999.000]	0.100820942059428		Reason lost to follow-up
6159#7	LOGISTIC-BINARY	-0.022 [-0.040, -0.004]	0.0164294395973043	LOGISTIC-BINARY	-0.014 [-0.032, 0.003]	0.116572285468075	LOGISTIC-BINARY	-0.018 [-0.031, -0.006]	0.00425011524396663	0.52740425	Pain type(s) experienced in last month
5779	MULTINOMIAL-LOGISTIC	-999.000 [-999.000, -999.000]	0.0164431149641383	MULTINOMIAL-LOGISTIC	-999.000 [-999.000, -999.000]	0.544526108904687	MULTINOMIAL-LOGISTIC	-999.000 [-999.000, -999.000]	0.421612508566039		FI11 : antonym
41200#H211	LOGISTIC-BINARY	0.724 [0.128, 1.320]	0.0164899470999274	LOGISTIC-BINARY	0.011 [-0.614, 0.595]	0.972195427076255	LOGISTIC-BINARY	0.358 [-0.065, 0.770]	0.0917340059214434	0.099675462	Operative procedures - main OPCS
20002#1681	LOGISTIC-BINARY	0.850 [0.153, 1.558]	0.0165503837433465	LOGISTIC-BINARY	-0.664 [-1.461, 0.027]	0.076538856135342	LOGISTIC-BINARY	0.052 [-0.437, 0.517]	0.829368941897727	0.0037221736	Non-cancer illness code self-reported
41202#S670	LOGISTIC-BINARY	-0.565 [-1.050, -0.121]	0.0165920194775249	LOGISTIC-BINARY	-0.151 [-0.608, 0.279]	0.501984196492321	LOGISTIC-BINARY	-0.360 [-0.687, -0.049]	0.0266718473901725	0.2064257	Diagnoses - main ICD10
41200#E499	LOGISTIC-BINARY	0.120 [0.021, 0.217]	0.0167547540010443	LOGISTIC-BINARY	0.002 [-0.133, 0.136]	0.973280410637611	LOGISTIC-BINARY	0.074 [-0.005, 0.153]	0.064355941262797	0.16697077	Operative procedures - main OPCS
41204#Z958	LOGISTIC-BINARY	0.111 [0.020, 0.201]	0.016759268652298	LOGISTIC-BINARY	-0.024 [-0.168, 0.119]	0.747353346955777	LOGISTIC-BINARY	0.065 [-0.011, 0.142]	0.0934210840926686	0.12045954	Diagnoses - secondary ICD10
41200#P054	LOGISTIC-BINARY	0.189 [0.033, 0.343]	0.0167708191935597	LOGISTIC-BINARY	0.118 [-0.034, 0.267]	0.124926252910025	LOGISTIC-BINARY	0.152 [0.044, 0.259]	0.00562241813030838	0.51597023	Operative procedures - main OPCS
25646	ORDERED-LOGISTIC	-0.114 [-0.207, -0.021]	0.0167805733892112	ORDERED-LOGISTIC	-0.022 [-0.095, 0.051]	0.56201098438861	ORDERED-LOGISTIC	-0.059 [-0.116, -0.001]	0.0454136109820155	0.12768781	Weighted-mean L3 in tract superior thalamic radiation (left)
41230#5J6	LOGISTIC-BINARY	-0.134 [-0.245, -0.025]	0.0168669792270536	LOGISTIC-BINARY	-0.017 [-0.119, 0.083]	0.735922573470771	LOGISTIC-BINARY	-0.068 [-0.143, 0.006]	0.0709777486410178	0.12686051	PCT where patients GP was registered
25662	LINEAR	0.058 [0.010, 0.106]	0.016911817784918	LINEAR	0.011 [-0.027, 0.049]	0.579904029658281	LINEAR	0.032 [0.002, 0.061]	0.0355862505679755	0.12700689	Weighted-mean ICVF in tract inferior fronto-occipital fasciculus (left)
41202#K565	LOGISTIC-BINARY	0.202 [0.035, 0.367]	0.0169392029756382	LOGISTIC-BINARY	-0.032 [-0.211, 0.145]	0.728128399026926	LOGISTIC-BINARY	0.091 [-0.030, 0.211]	0.139427172986386	0.059792772	Diagnoses - main ICD10
41202#K602	LOGISTIC-BINARY	-0.176 [-0.322, -0.033]	0.0169678767575137	LOGISTIC-BINARY	-0.137 [-0.279, 0.002]	0.0555946185489005	LOGISTIC-BINARY	-0.159 [-0.260, -0.059]	0.00190621152089253	0.70572501	Diagnoses - main ICD10
20528	MULTINOMIAL-LOGISTIC	-999.000 [-999.000, -999.000]	0.0170151119532777	MULTINOMIAL-LOGISTIC	-999.000 [-999.000, -999.000]	0.071543822181736	MULTINOMIAL-LOGISTIC	-999.000 [-999.000, -999.000]	0.0132056306909829		Diagnosed with life-threatening illness
25669	LINEAR	0.058 [0.010, 0.106]	0.0170672510649531	LINEAR	0.020 [-0.018, 0.058]	0.306694196514406	LINEAR	0.037 [0.007, 0.066]	0.0145053364371935	0.21797317	Weighted-mean ICVF in tract posterior thalamic radiation (left)
41210#Y798	LOGISTIC-BINARY	-0.445 [-0.823, -0.090]	0.0170792914990364	LOGISTIC-BINARY	0.008 [-0.366, 0.367]	0.964622809786528	LOGISTIC-BINARY	-0.226 [-0.488, 0.027]	0.085535699132942	0.086889617	Operative procedures - secondary OPCS
20003#1140864952	LOGISTIC-BINARY	0.448 [0.076, 0.815]	0.0170830257455381	LOGISTIC-BINARY	-0.114 [-0.557, 0.306]	0.603980295151814	LOGISTIC-BINARY	0.198 [-0.083, 0.473]	0.160855895726399	0.052525911	Treatment/medication code
41200#T092	LOGISTIC-BINARY	0.564 [0.095, 1.028]	0.017155198196906	LOGISTIC-BINARY	-0.078 [-0.799, 0.584]	0.82271873551839	LOGISTIC-BINARY	0.348 [-0.038, 0.726]	0.0728750973390068	0.13089935	Operative procedures - main OPCS
23126	LINEAR	-0.006 [-0.011, -0.001]	0.0171737683544743	LINEAR	0.000 [-0.004, 0.004]	0.983013348190101	LINEAR	-0.003 [-0.006, 0.000]	0.0856443445900027	0.075121053	Arm predicted mass (left)
20004#1102	LOGISTIC-BINARY	0.264 [0.045, 0.480]	0.0172927491366533	LOGISTIC-BINARY	-0.171 [-0.853, 0.454]	0.605542304144573	LOGISTIC-BINARY	0.208 [0.001, 0.412]	0.0468034972669835	0.21603657	Operation code
20002#1492	LOGISTIC-BINARY	0.507 [0.085, 0.922]	0.0172997196225311	LOGISTIC-BINARY	-0.043 [-0.890, 0.730]	0.91648103759012	LOGISTIC-BINARY	0.376 [0.004, 0.741]	0.0446694346664447	0.23758791	Non-cancer illness code self-reported
41201#W310	LOGISTIC-BINARY	0.717 [0.122, 1.311]	0.0173551847330579	LOGISTIC-BINARY	-0.466 [-1.272, 0.240]	0.221063853405286	LOGISTIC-BINARY	0.214 [-0.242, 0.653]	0.347640138144053	0.015968448	External causes
20002#1294	LOGISTIC-BINARY	-0.069 [-0.127, -0.012]	0.017392493543191	LOGISTIC-BINARY	-0.058 [-0.113, -0.004]	0.0367859365061529	LOGISTIC-BINARY	-0.066 [-0.105, -0.027]	0.00105474112853204	0.78583527	Non-cancer illness code self-reported
90158	ORDERED-LOGISTIC	-0.369 [-0.673, -0.064]	0.0175698340710214	ORDERED-LOGISTIC	0.358 [0.121, 0.595]	0.00312252494920495	ORDERED-LOGISTIC	0.102 [-0.082, 0.287]	0.277159549948943	0.00022421159	Fraction acceleration <= 2000 milli-gravities
2267	ORDERED-LOGISTIC	-0.017 [-0.031, -0.003]	0.0175842196077426	ORDERED-LOGISTIC	-0.013 [-0.025, 0.000]	0.0491343094352747	ORDERED-LOGISTIC	-0.014 [-0.023, -0.004]	0.00376244582393946	0.66359764	Use of sun/uv protection
25223	ORDERED-LOGISTIC	-0.111 [-0.203, -0.019]	0.0176102695232731	ORDERED-LOGISTIC	-0.017 [-0.089, 0.055]	0.646953016578422	ORDERED-LOGISTIC	-0.052 [-0.109, 0.005]	0.071875844976233	0.11340918	Mean L1 in anterior corona radiata on FA skeleton (left)
41204#C320	LOGISTIC-BINARY	0.872 [0.150, 1.606]	0.0176569884175265				LOGISTIC-BINARY	0.861 [0.139, 1.594]	0.0190950731251855		Diagnoses - secondary ICD10
41204#L231	LOGISTIC-BINARY	0.842 [0.145, 1.549]	0.017663324276145	LOGISTIC-BINARY	-0.402 [-1.419, 0.470]	0.394986805763316	LOGISTIC-BINARY	0.346 [-0.199, 0.874]	0.202968902029683	0.038346294	Diagnoses - secondary ICD10
41202#S308	LOGISTIC-BINARY	-0.584 [-1.092, -0.121]	0.0176776817899485	LOGISTIC-BINARY	-0.022 [-0.471, 0.405]	0.922084376238253	LOGISTIC-BINARY	-0.292 [-0.622, 0.022]	0.0743856539822857	0.091573723	Diagnoses - main ICD10
41202#G448	LOGISTIC-BINARY	0.843 [0.144, 1.551]	0.0177099873329822	LOGISTIC-BINARY	0.590 [-0.074, 1.247]	0.0772344949328514	LOGISTIC-BINARY	0.710 [0.232, 1.189]	0.00344544087010485	0.6084165	Diagnoses - main ICD10
20007	LINEAR	0.023 [0.004, 0.042]	0.0179654176629886	LINEAR	-0.009 [-0.028, 0.009]	0.323086785643059	LINEAR	0.007 [-0.007, 0.020]	0.324311259750061	0.017087283	Interpolated Age of participant when cancer first diagnosed
22617#8139	LOGISTIC-BINARY	0.142 [0.024, 0.259]	0.0179880566979967	LOGISTIC-BINARY	0.010 [-0.123, 0.141]	0.884541310340312	LOGISTIC-BINARY	0.078 [-0.010, 0.165]	0.0800216824869982	0.14336908	Job SOC coding
20003#1140921600	LOGISTIC-BINARY	0.066 [0.011, 0.121]	0.017991068564561	LOGISTIC-BINARY	0.019 [-0.037, 0.075]	0.507588306072437	LOGISTIC-BINARY	0.042 [0.002, 0.081]	0.0368950390533768	0.23560038	Treatment/medication code
25354	LINEAR	0.058 [0.010, 0.107]	0.0180938634988699	LINEAR	0.031 [-0.007, 0.069]	0.113037535039051	LINEAR	0.042 [0.012, 0.072]	0.0058877543972042	0.38366425	Mean ICVF in inferior cerebellar peduncle on FA skeleton (right)
41246#2600	LOGISTIC-BINARY	-0.160 [-0.295, -0.028]	0.0181856725507373	LOGISTIC-BINARY	-0.110 [-0.239, 0.017]	0.0924943848231381	LOGISTIC-BINARY	-0.134 [-0.226, -0.042]	0.00447642851235484	0.59448522	Treatment speciality of consultant (recoded)
5119	LINEAR	-0.020 [-0.037, -0.003]	0.0182198816915734	LINEAR	-0.006 [-0.021, 0.009]	0.458513807083316	LINEAR	-0.012 [-0.023, -0.001]	0.0316448565186631	0.21014111	3mm cylindrical power (left)
41204#R252	LOGISTIC-BINARY	-0.378 [-0.701, -0.072]	0.0182311410621543	LOGISTIC-BINARY	-0.115 [-0.437, 0.194]	0.47311328852188	LOGISTIC-BINARY	-0.252 [-0.478, -0.033]	0.0261562282026346	0.24759787	Diagnoses - secondary ICD10
25590	ORDERED-LOGISTIC	-0.111 [-0.203, -0.019]	0.0182865411461636	ORDERED-LOGISTIC	0.001 [-0.071, 0.074]	0.968420537071928	ORDERED-LOGISTIC	-0.040 [-0.097, 0.016]	0.161953834837664	0.059987552	Weighted-mean L1 in tract superior longitudinal fasciculus (left)
41210#Z868	LOGISTIC-BINARY	-0.414 [-0.769, -0.079]	0.0183605909372831	LOGISTIC-BINARY	-0.056 [-0.408, 0.282]	0.749556921560666	LOGISTIC-BINARY	-0.243 [-0.490, -0.004]	0.0495787790165481	0.15056533	Operative procedures - secondary OPCS
20003#1140867444	LOGISTIC-BINARY	0.372 [0.059, 0.679]	0.0183643216704184	LOGISTIC-BINARY	0.437 [0.115, 0.754]	0.00722034235244985	LOGISTIC-BINARY	0.395 [0.173, 0.614]	0.000450260702638199	0.77514458	Treatment/medication code
41200#M498	LOGISTIC-BINARY	0.501 [0.080, 0.915]	0.0184016985779744	LOGISTIC-BINARY	-0.193 [-0.626, 0.215]	0.366002578321941	LOGISTIC-BINARY	0.146 [-0.149, 0.432]	0.325063687101251	0.021799406	Operative procedures - main OPCS
25251	ORDERED-LOGISTIC	-0.112 [-0.204, -0.019]	0.0184225896870698	ORDERED-LOGISTIC	0.005 [-0.068, 0.078]	0.89370198952458	ORDERED-LOGISTIC	-0.039 [-0.097, 0.018]	0.177015152439525	0.052847728	Mean L2 in body of corpus callosum on FA skeleton
40006#C851	LOGISTIC-BINARY	0.600 [0.095, 1.100]	0.0185148701248371	LOGISTIC-BINARY	-0.606 [-1.213, -0.061]	0.0377035117302997	LOGISTIC-BINARY	0.027 [-0.340, 0.380]	0.88127170513826	0.0019724749	Type of cancer: ICD10
20002#1587	LOGISTIC-BINARY	-0.678 [-1.280, -0.142]	0.0185397339512372	LOGISTIC-BINARY	0.056 [-0.477, 0.561]	0.83122718701667	LOGISTIC-BINARY	-0.312 [-0.700, 0.054]	0.103837467370021	0.0615904	Non-cancer illness code self-reported
41204#T432	LOGISTIC-BINARY	-0.303 [-0.561, -0.055]	0.0186381851633791	LOGISTIC-BINARY	-0.158 [-0.483, 0.154]	0.331381557931407	LOGISTIC-BINARY	-0.246 [-0.447, -0.052]	0.0144401668708364	0.48364171	Diagnoses - secondary ICD10
41202#M431	LOGISTIC-BINARY	0.529 [0.083, 0.968]	0.0188009516598286	LOGISTIC-BINARY	-0.033 [-0.728, 0.610]	0.921212069377652	LOGISTIC-BINARY	0.313 [-0.055, 0.672]	0.0909608385425695	0.1696949	Diagnoses - main ICD10
20002#1491	LOGISTIC-BINARY	0.479 [0.075, 0.877]	0.0188408843852902	LOGISTIC-BINARY	0.101 [-0.327, 0.513]	0.635074026665225	LOGISTIC-BINARY	0.295 [0.004, 0.581]	0.044586956096821	0.20285285	Non-cancer illness code self-reported
41202#T868	LOGISTIC-BINARY	0.555 [0.087, 1.018]	0.0188499937343679	LOGISTIC-BINARY	-0.432 [-0.992, 0.078]	0.110573096657111	LOGISTIC-BINARY	0.068 [-0.278, 0.402]	0.692596881076303	0.0063185645	Diagnoses - main ICD10
25100	LINEAR	0.059 [0.010, 0.108]	0.0189998982153838	LINEAR	0.005 [-0.034, 0.044]	0.788493242433753	LINEAR	0.027 [-0.003, 0.057]	0.0827461136249878	0.095402651	Mean FA in uncinate fasciculus on FA skeleton (right)
41204#I211	LOGISTIC-BINARY	0.275 [0.043, 0.502]	0.0190343433249823	LOGISTIC-BINARY	-0.024 [-0.417, 0.351]	0.901289849379949	LOGISTIC-BINARY	0.194 [-0.003, 0.388]	0.0516733294944849	0.19056423	Diagnoses - secondary ICD10
41202#S822	LOGISTIC-BINARY	0.498 [0.077, 0.913]	0.0190686824405117	LOGISTIC-BINARY	-0.070 [-0.488, 0.328]	0.73570627404555	LOGISTIC-BINARY	0.183 [-0.109, 0.467]	0.212722878105272	0.056570798	Diagnoses - main ICD10
23098	LINEAR	-0.008 [-0.015, -0.001]	0.0190992296789454	LINEAR	0.000 [-0.006, 0.006]	0.914999278089823	LINEAR	-0.004 [-0.009, 0.000]	0.0603267467239936	0.096760236	Weight
41204#Z902	LOGISTIC-BINARY	0.198 [0.031, 0.363]	0.019125939418602	LOGISTIC-BINARY	-0.016 [-0.283, 0.244]	0.906376006773085	LOGISTIC-BINARY	0.132 [-0.008, 0.271]	0.063267132549304	0.17782825	Diagnoses - secondary ICD10
41210#B291	LOGISTIC-BINARY	0.268 [0.041, 0.490]	0.019342134352611	LOGISTIC-BINARY	-0.018 [-0.219, 0.179]	0.859528090873845	LOGISTIC-BINARY	0.102 [-0.047, 0.249]	0.176006356651894	0.061992679	Operative procedures - secondary OPCS
41202#C180	LOGISTIC-BINARY	-0.245 [-0.454, -0.042]	0.0194696038845085	LOGISTIC-BINARY	-0.075 [-0.278, 0.124]	0.464792826791844	LOGISTIC-BINARY	-0.160 [-0.305, -0.018]	0.028301410292667	0.24590327	Diagnoses - main ICD10
41204#M6594	LOGISTIC-BINARY	-0.695 [-1.319, -0.142]	0.0195113944543916	LOGISTIC-BINARY	0.027 [-0.471, 0.499]	0.913296281043686	LOGISTIC-BINARY	-0.302 [-0.675, 0.051]	0.102524177460799	0.063320197	Diagnoses - secondary ICD10
20111#3	LOGISTIC-BINARY	0.064 [0.010, 0.118]	0.0195392309822358	LOGISTIC-BINARY	0.060 [0.000, 0.121]	0.0499046560135302	LOGISTIC-BINARY	0.066 [0.026, 0.106]	0.00122734647023509	0.92645013	Illnesses of siblings
6156#14	LOGISTIC-BINARY	-0.103 [-0.189, -0.017]	0.0195765766924495	LOGISTIC-BINARY	0.027 [-0.064, 0.118]	0.560644323359095	LOGISTIC-BINARY	-0.041 [-0.104, 0.021]	0.197131625676676	0.042677198	Manic/hyper symptoms
41204#H354	LOGISTIC-BINARY	-0.589 [-1.109, -0.115]	0.0195939774301547	LOGISTIC-BINARY	0.010 [-0.401, 0.403]	0.961888561157956	LOGISTIC-BINARY	-0.249 [-0.562, 0.051]	0.110853220073696	0.06650725	Diagnoses - secondary ICD10
6150#3	LOGISTIC-BINARY	0.065 [0.010, 0.119]	0.0196643383875564	LOGISTIC-BINARY	-0.019 [-0.085, 0.047]	0.571077952301464	LOGISTIC-BINARY	0.027 [-0.014, 0.069]	0.197458544100853	0.054442462	Vascular/heart problems diagnosed by doctor
25652	LINEAR	0.054 [0.009, 0.100]	0.0196843038100067	LINEAR	0.011 [-0.026, 0.047]	0.570379705003008	LINEAR	0.031 [0.002, 0.059]	0.0355316225665886	0.14297479	Weighted-mean ICVF in tract anterior thalamic radiation (left)
20003#1140879634	LOGISTIC-BINARY	0.211 [0.032, 0.388]	0.0197482938700002	LOGISTIC-BINARY	-0.138 [-0.355, 0.072]	0.204171069004925	LOGISTIC-BINARY	0.064 [-0.073, 0.199]	0.356400534580074	0.013729287	Treatment/medication code
41200#M102	LOGISTIC-BINARY	-0.902 [-1.737, -0.198]	0.019796650431521	LOGISTIC-BINARY	0.336 [-0.368, 1.013]	0.334821994851206	LOGISTIC-BINARY	-0.304 [-0.814, 0.169]	0.222467660584719	0.018851908	Operative procedures - main OPCS
41204#R635	LOGISTIC-BINARY	0.720 [0.110, 1.330]	0.0198395828688593	LOGISTIC-BINARY	-0.096 [-0.736, 0.497]	0.757409786705158	LOGISTIC-BINARY	0.309 [-0.115, 0.722]	0.146633902687023	0.065140821	Diagnoses - secondary ICD10
25697	LINEAR	0.058 [0.009, 0.106]	0.0198696745560892	LINEAR	-0.009 [-0.048, 0.029]	0.630228302410462	LINEAR	0.017 [-0.013, 0.047]	0.266436754967405	0.033363	Weighted-mean OD in tract posterior thalamic radiation (right)
41202#M2381	LOGISTIC-BINARY	-0.368 [-0.687, -0.065]	0.0199074428995063	LOGISTIC-BINARY	-0.016 [-0.292, 0.252]	0.909964654386721	LOGISTIC-BINARY	-0.174 [-0.381, 0.027]	0.0942723300562257	0.094204508	Diagnoses - main ICD10
40011#8550	LOGISTIC-BINARY	-0.320 [-0.596, -0.056]	0.019918108470144	LOGISTIC-BINARY	0.161 [-0.098, 0.415]	0.217446816345852	LOGISTIC-BINARY	-0.079 [-0.265, 0.103]	0.399373311408761	0.011298086	Histology of cancer tumour
41202#K802	LOGISTIC-BINARY	0.071 [0.011, 0.131]	0.0199282086057855	LOGISTIC-BINARY	0.022 [-0.034, 0.078]	0.433596254830777	LOGISTIC-BINARY	0.045 [0.004, 0.086]	0.029615358254358	0.24032845	Diagnoses - main ICD10
41210#Y903	LOGISTIC-BINARY	0.100 [0.015, 0.185]	0.0200098874465727	LOGISTIC-BINARY	-0.062 [-0.153, 0.028]	0.180449077341558	LOGISTIC-BINARY	0.021 [-0.041, 0.082]	0.503397530044937	0.010281545	Operative procedures - secondary OPCS
41200#E082	LOGISTIC-BINARY	0.349 [0.052, 0.642]	0.0200286214706617	LOGISTIC-BINARY	0.266 [-0.047, 0.573]	0.0918794114845745	LOGISTIC-BINARY	0.311 [0.097, 0.522]	0.00417153602867351	0.70384479	Operative procedures - main OPCS
25665	LINEAR	0.057 [0.009, 0.106]	0.0200324757483326	LINEAR	0.020 [-0.019, 0.058]	0.310874249124058	LINEAR	0.037 [0.007, 0.067]	0.015294636740066	0.23443122	Weighted-mean ICVF in tract inferior longitudinal fasciculus (right)
22601#41113204	LOGISTIC-BINARY	0.097 [0.015, 0.179]	0.0200374161614499	LOGISTIC-BINARY	0.029 [-0.040, 0.097]	0.405816695136454	LOGISTIC-BINARY	0.056 [0.003, 0.108]	0.0382213496345657	0.21113798	Job coding
22617#4111	LOGISTIC-BINARY	0.097 [0.015, 0.179]	0.0200374161614499	LOGISTIC-BINARY	0.029 [-0.040, 0.097]	0.405816695136454	LOGISTIC-BINARY	0.056 [0.003, 0.108]	0.0382213496345657	0.21113798	Job SOC coding
20003#1140862168	LOGISTIC-BINARY	0.189 [0.029, 0.347]	0.0200669873484015	LOGISTIC-BINARY	0.071 [-0.071, 0.211]	0.325674168556393	LOGISTIC-BINARY	0.125 [0.019, 0.230]	0.0198817070075357	0.27551454	Treatment/medication code
22617#8219	LOGISTIC-BINARY	0.736 [0.111, 1.362]	0.0200730963119031	LOGISTIC-BINARY	-0.003 [-0.906, 0.820]	0.99538695811932	LOGISTIC-BINARY	0.467 [-0.034, 0.959]	0.0638075930405303	0.17432298	Job SOC coding
20003#1140879494	LOGISTIC-BINARY	0.235 [0.035, 0.432]	0.0200863129489033	LOGISTIC-BINARY	-0.021 [-0.239, 0.192]	0.849790027983268	LOGISTIC-BINARY	0.120 [-0.026, 0.264]	0.105970405120947	0.086598247	Treatment/medication code
20003#1140868520	LOGISTIC-BINARY	-0.813 [-1.556, -0.170]	0.0201147623022455	LOGISTIC-BINARY	0.484 [0.031, 0.930]	0.0340448086023978	LOGISTIC-BINARY	0.017 [-0.350, 0.370]	0.927413857120083	0.002090116	Treatment/medication code
25664	LINEAR	0.057 [0.009, 0.105]	0.0201526795009989	LINEAR	0.013 [-0.025, 0.051]	0.502768101988496	LINEAR	0.033 [0.003, 0.063]	0.0295355584358276	0.16114591	Weighted-mean ICVF in tract inferior longitudinal fasciculus (left)
20002#1349	LOGISTIC-BINARY	-0.106 [-0.196, -0.017]	0.0201568644850243	LOGISTIC-BINARY	-0.002 [-0.077, 0.072]	0.955717884884427	LOGISTIC-BINARY	-0.047 [-0.104, 0.010]	0.106228716048776	0.079561844	Non-cancer illness code self-reported
41251#4000	LOGISTIC-BINARY	0.360 [0.053, 0.662]	0.0201603125880589	LOGISTIC-BINARY	0.198 [-0.117, 0.506]	0.210195122351531	LOGISTIC-BINARY	0.279 [0.063, 0.492]	0.0107793524266437	0.46648836	Sources of admission to hospital (recoded)
22601#81392812	LOGISTIC-BINARY	0.417 [0.061, 0.767]	0.0201864854482173	LOGISTIC-BINARY	-0.234 [-0.707, 0.208]	0.312839238503095	LOGISTIC-BINARY	0.155 [-0.123, 0.428]	0.267887975460505	0.027034527	Job coding
41202#N812	LOGISTIC-BINARY	-0.122 [-0.226, -0.020]	0.0202046947906455	LOGISTIC-BINARY	0.053 [-0.027, 0.133]	0.193847045666376	LOGISTIC-BINARY	-0.016 [-0.079, 0.047]	0.627264771361053	0.0085290568	Diagnoses - main ICD10
22612#0	LOGISTIC-BINARY	0.100 [0.016, 0.185]	0.0202381403380938	LOGISTIC-BINARY	0.017 [-0.061, 0.095]	0.675112923367011	LOGISTIC-BINARY	0.055 [-0.002, 0.112]	0.0610122075449171	0.15602611	Worked with materials containing asbestos
20003#1140870800	LOGISTIC-BINARY	0.655 [0.096, 1.210]	0.0202998450814766	LOGISTIC-BINARY	0.050 [-0.511, 0.580]	0.857557745853545	LOGISTIC-BINARY	0.339 [-0.051, 0.720]	0.0835869454340413	0.12802431	Treatment/medication code
25673	LINEAR	0.056 [0.009, 0.104]	0.0203119095258964	LINEAR	0.008 [-0.030, 0.046]	0.676374730233301	LINEAR	0.030 [0.000, 0.059]	0.0493221950167655	0.12058293	Weighted-mean ICVF in tract superior thalamic radiation (left)
41204#I702	LOGISTIC-BINARY	0.263 [0.039, 0.483]	0.0203354224558462	LOGISTIC-BINARY	0.221 [-0.355, 0.773]	0.438752494758167	LOGISTIC-BINARY	0.254 [0.047, 0.458]	0.015148514969287	0.89355403	Diagnoses - secondary ICD10
41204#K552	LOGISTIC-BINARY	0.277 [0.041, 0.510]	0.0203901666965666	LOGISTIC-BINARY	0.065 [-0.235, 0.356]	0.666130349898751	LOGISTIC-BINARY	0.177 [-0.007, 0.359]	0.0577571791496377	0.26987448	Diagnoses - secondary ICD10
41200#L602	LOGISTIC-BINARY	0.603 [0.088, 1.112]	0.0204295603018935				LOGISTIC-BINARY	0.494 [0.014, 0.965]	0.0409329232441802		Operative procedures - main OPCS
20114#8	LOGISTIC-BINARY	0.300 [0.045, 0.553]	0.0204395402938858	LOGISTIC-BINARY	0.188 [-0.118, 0.491]	0.223972128173413	LOGISTIC-BINARY	0.240 [0.047, 0.431]	0.014310595700233	0.58097064	Illnesses of adopted siblings
25631	ORDERED-LOGISTIC	-0.108 [-0.200, -0.017]	0.0204890877662505	ORDERED-LOGISTIC	-0.017 [-0.090, 0.055]	0.640724720982968	ORDERED-LOGISTIC	-0.050 [-0.107, 0.007]	0.084709414391433	0.12670939	Weighted-mean L3 in tract corticospinal tract (left)
25076	LINEAR	0.058 [0.009, 0.107]	0.0205276816111716	LINEAR	0.031 [-0.008, 0.070]	0.115003395918574	LINEAR	0.043 [0.013, 0.074]	0.00515722792650266	0.39999887	Mean FA in retrolenticular part of internal capsule on FA skeleton (right)
20110#1	LOGISTIC-BINARY	-0.024 [-0.044, -0.004]	0.0205831970495029	LOGISTIC-BINARY	-0.019 [-0.037, -0.001]	0.0368666240235486	LOGISTIC-BINARY	-0.021 [-0.034, -0.008]	0.00219991885179433	0.75186229	Illnesses of mother
20003#1140866420	LOGISTIC-BINARY	-1.414 [-2.849, -0.367]	0.0206325902202941	LOGISTIC-BINARY	-0.256 [-1.083, 0.484]	0.5170364594083	LOGISTIC-BINARY	-0.691 [-1.370, -0.092]	0.0325778333714959	0.12187701	Treatment/medication code
20004#1531	LOGISTIC-BINARY	-0.148 [-0.275, -0.024]	0.0206807310759954	LOGISTIC-BINARY	-0.018 [-0.142, 0.104]	0.772279026897382	LOGISTIC-BINARY	-0.077 [-0.165, 0.010]	0.0834166479291796	0.14609586	Operation code
25232	ORDERED-LOGISTIC	-0.108 [-0.200, -0.017]	0.0206913913010642	ORDERED-LOGISTIC	0.017 [-0.055, 0.090]	0.636561797378392	ORDERED-LOGISTIC	-0.029 [-0.086, 0.027]	0.309262218913232	0.034979373	Mean L1 in external capsule on FA skeleton (right)
41200#D191	LOGISTIC-BINARY	-0.598 [-1.132, -0.113]	0.0207563139042848	LOGISTIC-BINARY	-0.260 [-0.799, 0.239]	0.322455899870964	LOGISTIC-BINARY	-0.441 [-0.814, -0.091]	0.0164885587049719	0.36349064	Operative procedures - main OPCS
1930	LOGISTIC-BINARY	0.019 [0.003, 0.034]	0.0208580092477899	LOGISTIC-BINARY	0.005 [-0.010, 0.019]	0.532997976299709	LOGISTIC-BINARY	0.010 [-0.001, 0.020]	0.0709157723164135	0.19958691	Miserableness
41204#K904	LOGISTIC-BINARY	0.712 [0.103, 1.322]	0.0209038361504003	LOGISTIC-BINARY	-0.120 [-0.683, 0.406]	0.663929065648102	LOGISTIC-BINARY	0.236 [-0.167, 0.626]	0.242518850208849	0.045849856	Diagnoses - secondary ICD10
20022	LINEAR	-0.012 [-0.022, -0.002]	0.020938757677864	LINEAR	-0.006 [-0.015, 0.003]	0.171053305110689	LINEAR	-0.009 [-0.016, -0.002]	0.00739484923332409	0.39452201	Birth weight
3083	LINEAR	-0.029 [-0.054, -0.004]	0.0209588205570235	LINEAR	0.017 [-0.006, 0.040]	0.157648429260596	LINEAR	-0.005 [-0.022, 0.012]	0.583858836295735	0.007938059	Heel quantitative ultrasound index (QUI) manual entry
20003#1140873474	LOGISTIC-BINARY	0.375 [0.053, 0.692]	0.0210206534903257	LOGISTIC-BINARY	-0.055 [-0.395, 0.272]	0.746009357015078	LOGISTIC-BINARY	0.162 [-0.069, 0.389]	0.164177387439232	0.067886338	Treatment/medication code
25624	LINEAR	-0.057 [-0.106, -0.009]	0.0210341048275241	LINEAR	-0.045 [-0.084, -0.006]	0.0228514650751356	LINEAR	-0.051 [-0.082, -0.021]	0.000956929455113365	0.70036024	Weighted-mean L3 in tract acoustic radiation (right)
41204#W010	LOGISTIC-BINARY	0.135 [0.020, 0.249]	0.0212111898092877	LOGISTIC-BINARY	0.089 [-0.021, 0.198]	0.109051760548328	LOGISTIC-BINARY	0.107 [0.028, 0.186]	0.00775497708815505	0.57164198	Diagnoses - secondary ICD10
4501	LOGISTIC-BINARY	0.036 [0.005, 0.066]	0.0213451845384401	LOGISTIC-BINARY	-0.012 [-0.040, 0.016]	0.411512431227318	LOGISTIC-BINARY	0.011 [-0.009, 0.032]	0.278967683288891	0.024637666	Non-accidental death in close genetic family
25695	LINEAR	-0.058 [-0.107, -0.009]	0.0213471446244553	LINEAR	0.028 [-0.010, 0.067]	0.15128334768921	LINEAR	-0.005 [-0.036, 0.025]	0.728798441246541	0.0070132995	Weighted-mean OD in tract medial lemniscus (right)
41200#W199	LOGISTIC-BINARY	0.377 [0.052, 0.696]	0.0214663426914458	LOGISTIC-BINARY	-0.055 [-0.354, 0.233]	0.712617461816367	LOGISTIC-BINARY	0.135 [-0.083, 0.349]	0.218646880084215	0.051998176	Operative procedures - main OPCS
25056	LINEAR	0.057 [0.008, 0.105]	0.0214859822728953	LINEAR	0.018 [-0.020, 0.056]	0.350808787451643	LINEAR	0.035 [0.005, 0.065]	0.0225022631839429	0.22156176	Mean FA in middle cerebellar peduncle on FA skeleton
41204#R930	LOGISTIC-BINARY	-0.594 [-1.129, -0.109]	0.0215012998447536	LOGISTIC-BINARY	0.030 [-0.448, 0.485]	0.897906377579414	LOGISTIC-BINARY	-0.294 [-0.641, 0.036]	0.088445170152992	0.076322548	Diagnoses - secondary ICD10
41210#Z342	LOGISTIC-BINARY	0.299 [0.041, 0.552]	0.0216239822428233	LOGISTIC-BINARY	0.020 [-0.324, 0.352]	0.905658130025915	LOGISTIC-BINARY	0.187 [-0.017, 0.388]	0.0692680829915467	0.19759005	Operative procedures - secondary OPCS
3992	LINEAR	0.053 [0.008, 0.099]	0.0216276138569105	LINEAR	-0.067 [-0.148, 0.013]	0.0995082251146017	LINEAR	0.025 [-0.014, 0.065]	0.211858559710119	0.010276549	Age emphysema/chronic bronchitis diagnosed
25904	LINEAR	0.054 [0.008, 0.100]	0.0216639299653694	LINEAR	0.027 [-0.010, 0.064]	0.159258442141762	LINEAR	0.038 [0.009, 0.067]	0.0097876515591313	0.36383808	Volume of grey matter in Vermis Crus II Cerebellum
41202#Z429	LOGISTIC-BINARY	-1.401 [-2.836, -0.356]	0.0216803814637855				LOGISTIC-BINARY	-0.904 [-1.884, -0.098]	0.0433936097584889		Diagnoses - main ICD10
25358	LINEAR	0.056 [0.008, 0.104]	0.0217331711570907	LINEAR	0.046 [0.008, 0.084]	0.0179576393988261	LINEAR	0.049 [0.019, 0.079]	0.0012153574164802	0.74816698	Mean ICVF in cerebral peduncle on FA skeleton (right)
41202#E871	LOGISTIC-BINARY	0.286 [0.039, 0.529]	0.0217630010934579	LOGISTIC-BINARY	0.211 [-0.051, 0.468]	0.110243873786683	LOGISTIC-BINARY	0.242 [0.064, 0.418]	0.00736853414287859	0.67931449	Diagnoses - main ICD10
41204#N486	LOGISTIC-BINARY	-0.347 [-0.652, -0.057]	0.0217756654029571	LOGISTIC-BINARY	0.295 [-0.006, 0.590]	0.0520409968149426	LOGISTIC-BINARY	-0.046 [-0.257, 0.159]	0.663378620630326	0.0027910343	Diagnoses - secondary ICD10
41210#V671	LOGISTIC-BINARY	-1.106 [-2.181, -0.250]	0.0217841126699285	LOGISTIC-BINARY	0.249 [-0.362, 0.834]	0.410625895537092	LOGISTIC-BINARY	-0.235 [-0.737, 0.233]	0.340043764550057	0.019355269	Operative procedures - secondary OPCS
41250#2002	LOGISTIC-BINARY	0.319 [0.044, 0.589]	0.0218118380502824	LOGISTIC-BINARY	0.175 [-0.316, 0.646]	0.473893355966712	LOGISTIC-BINARY	0.246 [0.010, 0.478]	0.0392036074340082	0.61009872	Methods of discharge from hospital (recoded)
23288	LINEAR	0.075 [0.011, 0.140]	0.0218844150711291	LINEAR	-0.046 [-0.100, 0.008]	0.0975380960152814	LINEAR	-0.001 [-0.042, 0.041]	0.981013205800845	0.0047893962	VAT (visceral adipose tissue) mass
41202#M6286	LOGISTIC-BINARY	-1.403 [-2.839, -0.353]	0.0219000541208285	LOGISTIC-BINARY	-0.109 [-0.999, 0.690]	0.797486815731036	LOGISTIC-BINARY	-0.653 [-1.367, -0.028]	0.053233679407819	0.091561846	Diagnoses - main ICD10
41200#C311	LOGISTIC-BINARY	0.434 [0.058, 0.803]	0.0219347965885306	LOGISTIC-BINARY	-0.125 [-0.518, 0.250]	0.522849209143721	LOGISTIC-BINARY	0.154 [-0.114, 0.415]	0.254122616142289	0.040568739	Operative procedures - main OPCS
41204#Z931	LOGISTIC-BINARY	0.234 [0.032, 0.432]	0.0219468298493554	LOGISTIC-BINARY	0.073 [-0.186, 0.324]	0.575629210398409	LOGISTIC-BINARY	0.160 [0.002, 0.316]	0.0455924431668495	0.33058673	Diagnoses - secondary ICD10
41202#D801	LOGISTIC-BINARY	-1.225 [-2.442, -0.289]	0.0219575903851063	LOGISTIC-BINARY	-0.038 [-0.797, 0.660]	0.917430598759789	LOGISTIC-BINARY	-0.472 [-1.065, 0.066]	0.0994991381607009	0.073545694	Diagnoses - main ICD10
41200#F328	LOGISTIC-BINARY	0.246 [0.034, 0.454]	0.0219578214433036	LOGISTIC-BINARY	0.364 [0.109, 0.615]	0.00472924412453899	LOGISTIC-BINARY	0.281 [0.119, 0.441]	0.00063008773309874	0.48061216	Operative procedures - main OPCS
23289	LINEAR	0.075 [0.011, 0.140]	0.0219664925904671	LINEAR	-0.046 [-0.100, 0.008]	0.0969002523818499	LINEAR	-0.001 [-0.042, 0.041]	0.978344427924534	0.0047752392	VAT (visceral adipose tissue) volume
41204#M7712	LOGISTIC-BINARY	-1.104 [-2.179, -0.248]	0.0219762351190855	LOGISTIC-BINARY	-0.495 [-1.356, 0.255]	0.222235960952494	LOGISTIC-BINARY	-0.775 [-1.422, -0.206]	0.0116819469401252	0.34241599	Diagnoses - secondary ICD10
22601#81492548	LOGISTIC-BINARY	0.425 [0.057, 0.787]	0.0219848458512487	LOGISTIC-BINARY	-0.073 [-0.561, 0.387]	0.762578746067386	LOGISTIC-BINARY	0.227 [-0.063, 0.510]	0.119967246374488	0.10280649	Job coding
6177#1	LOGISTIC-BINARY	0.029 [0.004, 0.054]	0.0220260127317665	LOGISTIC-BINARY	-0.024 [-0.053, 0.006]	0.112135630086182	LOGISTIC-BINARY	0.005 [-0.013, 0.024]	0.572209686826521	0.0071669179	Medication for cholesterol blood pressure or diabetes
41202#O16	LOGISTIC-BINARY	-0.351 [-0.659, -0.057]	0.0220552390286708	LOGISTIC-BINARY	-0.050 [-0.254, 0.150]	0.629067783202707	LOGISTIC-BINARY	-0.146 [-0.315, 0.020]	0.0874057253077189	0.10358985	Diagnoses - main ICD10
25231	ORDERED-LOGISTIC	-0.107 [-0.198, -0.015]	0.0221107741982591	ORDERED-LOGISTIC	-0.003 [-0.075, 0.070]	0.938000020384406	ORDERED-LOGISTIC	-0.042 [-0.099, 0.015]	0.146249431434158	0.081226684	Mean L1 in sagittal stratum on FA skeleton (left)
20432	LOGISTIC-BINARY	-0.263 [-0.490, -0.039]	0.0221481730791189	LOGISTIC-BINARY	0.180 [-0.057, 0.419]	0.13786937169531	LOGISTIC-BINARY	-0.052 [-0.211, 0.106]	0.520932619642914	0.0080921091	Ongoing behavioural or miscellanous addiction
41204#J980	LOGISTIC-BINARY	0.398 [0.053, 0.737]	0.0221577283509568	LOGISTIC-BINARY	-0.178 [-0.573, 0.197]	0.36448051753628	LOGISTIC-BINARY	0.156 [-0.097, 0.404]	0.22036113131435	0.028414994	Diagnoses - secondary ICD10
20002#1458	LOGISTIC-BINARY	0.078 [0.011, 0.145]	0.0221887441486629	LOGISTIC-BINARY	-0.003 [-0.072, 0.067]	0.941335438812988	LOGISTIC-BINARY	0.041 [-0.007, 0.089]	0.0969626118098308	0.10008954	Non-cancer illness code self-reported
41204#420	LOGISTIC-BINARY	0.648 [0.087, 1.205]	0.0222335078941856	LOGISTIC-BINARY	-0.335 [-1.108, 0.354]	0.363250319036004	LOGISTIC-BINARY	0.249 [-0.189, 0.673]	0.255699995040123	0.036297567	Diagnoses - secondary ICD10
41204#L659	LOGISTIC-BINARY	-0.885 [-1.719, -0.181]	0.0222394556429469	LOGISTIC-BINARY	0.517 [-0.102, 1.124]	0.0959816717002739	LOGISTIC-BINARY	-0.134 [-0.601, 0.305]	0.56006968959783	0.0052242563	Diagnoses - secondary ICD10
41210#W663	LOGISTIC-BINARY	-0.943 [-1.839, -0.197]	0.0222515718725838	LOGISTIC-BINARY	0.191 [-0.231, 0.599]	0.364116034120084	LOGISTIC-BINARY	-0.091 [-0.456, 0.258]	0.61741398970745	0.015670609	Operative procedures - secondary OPCS
41202#N859	LOGISTIC-BINARY	-0.519 [-0.985, -0.090]	0.0222596062795717	LOGISTIC-BINARY	0.351 [0.019, 0.677]	0.0361970636701947	LOGISTIC-BINARY	-0.003 [-0.265, 0.252]	0.982672045720446	0.0021285221	Diagnoses - main ICD10
41202#M5497	LOGISTIC-BINARY	-0.885 [-1.719, -0.180]	0.0222989796297288	LOGISTIC-BINARY	0.557 [-0.176, 1.278]	0.129091203700724	LOGISTIC-BINARY	-0.228 [-0.742, 0.250]	0.36500789654318	0.007594273	Diagnoses - main ICD10
41204#E876	LOGISTIC-BINARY	0.138 [0.019, 0.257]	0.0223392099400927	LOGISTIC-BINARY	-0.064 [-0.207, 0.076]	0.372363395231825	LOGISTIC-BINARY	0.046 [-0.045, 0.137]	0.315968380726326	0.031486277	Diagnoses - secondary ICD10
41202#I313	LOGISTIC-BINARY	0.386 [0.051, 0.715]	0.0223703237856431	LOGISTIC-BINARY	-0.121 [-0.473, 0.216]	0.489548045003975	LOGISTIC-BINARY	0.131 [-0.109, 0.366]	0.278596704820885	0.037676558	Diagnoses - main ICD10
3005	LOGISTIC-BINARY	-0.060 [-0.112, -0.009]	0.0223849298369579	LOGISTIC-BINARY	-0.068 [-0.118, -0.018]	0.00761038727593685	LOGISTIC-BINARY	-0.064 [-0.100, -0.028]	0.000442241429618853	0.83551639	Fracture resulting from simple fall
41200#Q052	LOGISTIC-BINARY	-0.622 [-1.187, -0.113]	0.0223982063108483	LOGISTIC-BINARY	0.262 [-0.165, 0.677]	0.22029149203814	LOGISTIC-BINARY	-0.111 [-0.436, 0.201]	0.492968421200727	0.011124393	Operative procedures - main OPCS
1090	ORDERED-LOGISTIC	-0.020 [-0.037, -0.003]	0.0224292688268104	ORDERED-LOGISTIC	-0.015 [-0.031, 0.001]	0.0622143792757667	ORDERED-LOGISTIC	-0.018 [-0.029, -0.006]	0.00316403395956396	0.68274003	Time spent driving
41204#Y541	LOGISTIC-BINARY	-1.396 [-2.832, -0.348]	0.0224377324433323				LOGISTIC-BINARY	-0.507 [-1.266, 0.162]	0.159637760400277		Diagnoses - secondary ICD10
41248#6008	LOGISTIC-BINARY	0.538 [0.071, 1.000]	0.0224453744578157	LOGISTIC-BINARY	0.360 [-0.110, 0.818]	0.127083718400712	LOGISTIC-BINARY	0.449 [0.119, 0.775]	0.0071854517846591	0.5937261	Destinations on discharge from hospital (recoded)
41202#M2506	LOGISTIC-BINARY	-0.885 [-1.720, -0.179]	0.022455291434351	LOGISTIC-BINARY	-0.111 [-0.728, 0.461]	0.711521208028577	LOGISTIC-BINARY	-0.439 [-0.919, 0.004]	0.0609082735842702	0.11916091	Diagnoses - main ICD10
41200#L601	LOGISTIC-BINARY	0.325 [0.043, 0.601]	0.0224780309136249				LOGISTIC-BINARY	0.272 [-0.004, 0.543]	0.0503677065375979		Operative procedures - main OPCS
41203#6250	LOGISTIC-BINARY	0.611 [0.082, 1.136]	0.0224861965954442	LOGISTIC-BINARY	-0.049 [-0.553, 0.428]	0.845548937885691	LOGISTIC-BINARY	0.250 [-0.108, 0.599]	0.16465026013164	0.072953358	Diagnoses - main ICD9
41200#348	LOGISTIC-BINARY	0.646 [0.085, 1.202]	0.022513816673842	LOGISTIC-BINARY	0.283 [-0.213, 0.763]	0.253048894371381	LOGISTIC-BINARY	0.439 [0.071, 0.802]	0.0180879541928742	0.3377623	Operative procedures - main OPCS
41202#C795	LOGISTIC-BINARY	0.174 [0.023, 0.322]	0.0225551456639973	LOGISTIC-BINARY	0.016 [-0.152, 0.182]	0.849493613046464	LOGISTIC-BINARY	0.101 [-0.010, 0.212]	0.0738624696824243	0.16807286	Diagnoses - main ICD10
90137	ORDERED-LOGISTIC	0.038 [0.005, 0.071]	0.0225911375998661	ORDERED-LOGISTIC	0.010 [-0.017, 0.038]	0.464392113070006	ORDERED-LOGISTIC	0.022 [0.001, 0.043]	0.0398818728390237	0.20442528	Fraction acceleration <= 350 milli-gravities
20004#1496	LOGISTIC-BINARY	-0.049 [-0.091, -0.007]	0.0226025937414212	LOGISTIC-BINARY	0.009 [-0.031, 0.048]	0.668568761342518	LOGISTIC-BINARY	-0.018 [-0.047, 0.011]	0.218142047105218	0.051243056	Operation code
41200#V259	LOGISTIC-BINARY	0.262 [0.035, 0.486]	0.0226293335161609	LOGISTIC-BINARY	-0.127 [-0.412, 0.148]	0.373002421947463	LOGISTIC-BINARY	0.101 [-0.076, 0.274]	0.259761405014105	0.033878315	Operative procedures - main OPCS
20002#1081	LOGISTIC-BINARY	0.067 [0.009, 0.125]	0.0226358420911318	LOGISTIC-BINARY	0.002 [-0.069, 0.073]	0.954654786436241	LOGISTIC-BINARY	0.037 [-0.007, 0.082]	0.100974384972841	0.16160759	Non-cancer illness code self-reported
41210#A538	LOGISTIC-BINARY	-1.680 [-3.510, -0.460]	0.022799452577069	LOGISTIC-BINARY	0.121 [-0.691, 0.875]	0.759221655780733	LOGISTIC-BINARY	-0.492 [-1.181, 0.122]	0.135116574490469	0.039550729	Operative procedures - secondary OPCS
20001#99999	LOGISTIC-BINARY	-0.254 [-0.477, -0.039]	0.0228530041230855	LOGISTIC-BINARY	-0.074 [-0.313, 0.158]	0.539175001393763	LOGISTIC-BINARY	-0.178 [-0.339, -0.020]	0.028847962890918	0.27172083	Cancer code self-reported
41202#C320	LOGISTIC-BINARY	0.363 [0.047, 0.673]	0.0228610503375234	LOGISTIC-BINARY	0.061 [-0.709, 0.775]	0.870579189515439	LOGISTIC-BINARY	0.313 [0.025, 0.596]	0.03151877384166	0.46217611	Diagnoses - main ICD10
41200#J181	LOGISTIC-BINARY	0.721 [0.095, 1.347]	0.0228780705390075	LOGISTIC-BINARY	-0.039 [-0.566, 0.457]	0.87981063145878	LOGISTIC-BINARY	0.257 [-0.137, 0.640]	0.193344051766124	0.06533502	Operative procedures - main OPCS
4270	ORDERED-LOGISTIC	-0.028 [-0.053, -0.004]	0.0228839074864564	ORDERED-LOGISTIC	0.008 [-0.014, 0.031]	0.455023544976303	ORDERED-LOGISTIC	-0.008 [-0.025, 0.008]	0.311331142142934	0.028738244	Volume level set by participant (left)
41204#T310	LOGISTIC-BINARY	-0.355 [-0.670, -0.056]	0.0229736170032185	LOGISTIC-BINARY	-0.043 [-0.344, 0.247]	0.774165046283939	LOGISTIC-BINARY	-0.200 [-0.415, 0.009]	0.0648260285468443	0.15111324	Diagnoses - secondary ICD10
41202#K076	LOGISTIC-BINARY	-0.434 [-0.822, -0.071]	0.0229829295885036	LOGISTIC-BINARY	0.240 [-0.067, 0.541]	0.120918414313204	LOGISTIC-BINARY	-0.044 [-0.280, 0.185]	0.710435981398186	0.0062298998	Diagnoses - main ICD10
41253#28	LOGISTIC-BINARY	0.042 [0.006, 0.078]	0.0230359809419287	LOGISTIC-BINARY	0.035 [0.002, 0.069]	0.0363061820995427	LOGISTIC-BINARY	0.039 [0.014, 0.063]	0.00183494041231229	0.79615194	Source of inpatient record
20422	LOGISTIC-BINARY	-0.067 [-0.125, -0.009]	0.0230481673314424	LOGISTIC-BINARY	0.015 [-0.034, 0.064]	0.555185263535219	LOGISTIC-BINARY	-0.020 [-0.057, 0.018]	0.296918293091162	0.034509223	More irritable than usual during worst period of anxiety
41204#S0680	LOGISTIC-BINARY	-0.936 [-1.832, -0.191]	0.0230835295548674				LOGISTIC-BINARY	-0.674 [-1.353, -0.075]	0.0369866404458881		Diagnoses - secondary ICD10
709	ORDERED-LOGISTIC	-0.017 [-0.032, -0.002]	0.0231059777068605	ORDERED-LOGISTIC	-0.005 [-0.019, 0.008]	0.445500491026356	ORDERED-LOGISTIC	-0.010 [-0.020, 0.000]	0.0441131547436108	0.24340279	Number in household
22601#41123205	LOGISTIC-BINARY	0.087 [0.012, 0.162]	0.023114391910608	LOGISTIC-BINARY	0.010 [-0.055, 0.074]	0.768814962421532	LOGISTIC-BINARY	0.042 [-0.007, 0.091]	0.0921871451384887	0.12545094	Job coding
22617#4112	LOGISTIC-BINARY	0.087 [0.012, 0.162]	0.023114391910608	LOGISTIC-BINARY	0.010 [-0.055, 0.074]	0.768814962421532	LOGISTIC-BINARY	0.042 [-0.007, 0.091]	0.0921871451384887	0.12545094	Job SOC coding
41202#S1210	LOGISTIC-BINARY	0.738 [0.096, 1.381]	0.0231199866439489	LOGISTIC-BINARY	0.164 [-0.406, 0.708]	0.560471577344533	LOGISTIC-BINARY	0.407 [-0.013, 0.819]	0.0541669196295055	0.18579023	Diagnoses - main ICD10
20003#1140870486	LOGISTIC-BINARY	-2.325 [-5.211, -0.761]	0.0231243323530857	LOGISTIC-BINARY	0.357 [-0.487, 1.163]	0.390528591776037	LOGISTIC-BINARY	-0.452 [-1.178, 0.193]	0.191164129007048	0.026779631	Treatment/medication code
41200#E493	LOGISTIC-BINARY	0.489 [0.062, 0.909]	0.0231510121556563	LOGISTIC-BINARY	0.180 [-0.564, 0.881]	0.621190183317201	LOGISTIC-BINARY	0.401 [0.034, 0.761]	0.0304330055148741	0.47009856	Operative procedures - main OPCS
20003#1141172928	LOGISTIC-BINARY	-0.276 [-0.519, -0.042]	0.0232928051169659	LOGISTIC-BINARY	0.352 [0.157, 0.544]	0.000356073547191512	LOGISTIC-BINARY	0.088 [-0.062, 0.235]	0.24689719073827	6.1745166e-05	Treatment/medication code
41204#J961	LOGISTIC-BINARY	0.351 [0.044, 0.651]	0.0233353251598625	LOGISTIC-BINARY	-0.374 [-0.907, 0.117]	0.149885126243373	LOGISTIC-BINARY	0.140 [-0.121, 0.395]	0.285185387919609	0.017030191	Diagnoses - secondary ICD10
41200#N262	LOGISTIC-BINARY	0.895 [0.120, 1.686]	0.0233680951449536				LOGISTIC-BINARY	0.535 [-0.068, 1.128]	0.0771084179814805		Operative procedures - main OPCS
41200#T124	LOGISTIC-BINARY	0.148 [0.019, 0.275]	0.0233739918941652	LOGISTIC-BINARY	-0.030 [-0.196, 0.133]	0.722899747773891	LOGISTIC-BINARY	0.077 [-0.024, 0.177]	0.131337676277929	0.094585411	Operative procedures - main OPCS
41204#H259	LOGISTIC-BINARY	-1.005 [-1.979, -0.210]	0.0233762936355797	LOGISTIC-BINARY	0.168 [-0.363, 0.676]	0.523485941037898	LOGISTIC-BINARY	-0.211 [-0.657, 0.209]	0.338362048689266	0.025017947	Diagnoses - secondary ICD10
41202#H333	LOGISTIC-BINARY	0.170 [0.022, 0.316]	0.0234685403162641	LOGISTIC-BINARY	0.028 [-0.121, 0.174]	0.711023403651906	LOGISTIC-BINARY	0.096 [-0.009, 0.200]	0.0703069250081897	0.18185371	Diagnoses - main ICD10
41204#N159	LOGISTIC-BINARY	-1.672 [-3.503, -0.451]	0.0234956469045647				LOGISTIC-BINARY	-1.627 [-3.055, -0.598]	0.00711443690076281		Diagnoses - secondary ICD10
25651	LINEAR	0.056 [0.008, 0.105]	0.023512486489584	LINEAR	0.038 [0.000, 0.077]	0.051969428983691	LINEAR	0.048 [0.017, 0.078]	0.00206715799858694	0.57520336	Weighted-mean ICVF in tract acoustic radiation (right)
25594	ORDERED-LOGISTIC	-0.106 [-0.198, -0.014]	0.0235181683792179	ORDERED-LOGISTIC	-0.025 [-0.097, 0.048]	0.504523734452287	ORDERED-LOGISTIC	-0.055 [-0.111, 0.002]	0.0591654488322842	0.1720378	Weighted-mean L1 in tract uncinate fasciculus (left)
41201#V892	LOGISTIC-BINARY	-0.677 [-1.302, -0.121]	0.0235433210377835	LOGISTIC-BINARY	-0.005 [-0.447, 0.417]	0.9829477388286	LOGISTIC-BINARY	-0.279 [-0.631, 0.056]	0.110578343576609	0.071748421	External causes
41202#C793	LOGISTIC-BINARY	0.239 [0.030, 0.445]	0.0236457417564069	LOGISTIC-BINARY	-0.002 [-0.273, 0.261]	0.988925853508945	LOGISTIC-BINARY	0.144 [-0.021, 0.306]	0.0845757752759344	0.16233784	Diagnoses - main ICD10
41204#J998	LOGISTIC-BINARY	0.471 [0.058, 0.877]	0.0236821154182806	LOGISTIC-BINARY	-0.223 [-0.677, 0.204]	0.319339715806285	LOGISTIC-BINARY	0.139 [-0.158, 0.429]	0.351571953545888	0.023721205	Diagnoses - secondary ICD10
41210#U201	LOGISTIC-BINARY	0.073 [0.010, 0.136]	0.0237559559667702	LOGISTIC-BINARY	-0.065 [-0.140, 0.009]	0.0858085046237104	LOGISTIC-BINARY	0.012 [-0.037, 0.060]	0.633408616510157	0.0055340091	Operative procedures - secondary OPCS
41200#T528	LOGISTIC-BINARY	0.655 [0.081, 1.225]	0.0237673508914251	LOGISTIC-BINARY	0.704 [0.063, 1.345]	0.0299335446053907	LOGISTIC-BINARY	0.676 [0.250, 1.100]	0.00175119533694841	0.91115814	Operative procedures - main OPCS
25304	ORDERED-LOGISTIC	-0.106 [-0.197, -0.014]	0.023819230654552	ORDERED-LOGISTIC	0.024 [-0.048, 0.097]	0.51089858895559	ORDERED-LOGISTIC	-0.024 [-0.081, 0.033]	0.403083628568036	0.029251922	Mean L3 in medial lemniscus on FA skeleton (right)
41210#Z092	LOGISTIC-BINARY	-0.240 [-0.452, -0.035]	0.0238599250744573	LOGISTIC-BINARY	0.053 [-0.164, 0.265]	0.628852789523847	LOGISTIC-BINARY	-0.110 [-0.260, 0.038]	0.148258436608188	0.054988526	Operative procedures - secondary OPCS
25310	ORDERED-LOGISTIC	-0.105 [-0.197, -0.014]	0.0239013489930232	ORDERED-LOGISTIC	-0.007 [-0.079, 0.065]	0.849464720088705	ORDERED-LOGISTIC	-0.041 [-0.098, 0.015]	0.152952331006565	0.097875759	Mean L3 in cerebral peduncle on FA skeleton (right)
22601#62142638	LOGISTIC-BINARY	-0.340 [-0.642, -0.051]	0.0239733600001955	LOGISTIC-BINARY	-0.192 [-0.524, 0.125]	0.244217621554454	LOGISTIC-BINARY	-0.277 [-0.499, -0.062]	0.0127262706488315	0.51092023	Job coding
95	LINEAR	0.030 [0.004, 0.056]	0.0239924784956715	LINEAR	0.016 [-0.007, 0.039]	0.172836068664029	LINEAR	0.022 [0.004, 0.039]	0.0143737154986532	0.43964568	Pulse rate (during blood-pressure measurement)
20463	LOGISTIC-BINARY	-0.120 [-0.225, -0.016]	0.0240423451282612	LOGISTIC-BINARY	0.015 [-0.080, 0.110]	0.752453182877876	LOGISTIC-BINARY	-0.048 [-0.118, 0.022]	0.179242081873482	0.060494374	Ever heard an un-real voice
41200#T591	LOGISTIC-BINARY	-0.208 [-0.391, -0.030]	0.0240505955676461	LOGISTIC-BINARY	-0.160 [-0.328, 0.004]	0.0584111912353796	LOGISTIC-BINARY	-0.181 [-0.304, -0.060]	0.00363723252206715	0.7031942	Operative procedures - main OPCS
22601#91493354	LOGISTIC-BINARY	0.375 [0.045, 0.698]	0.0240928906893824	LOGISTIC-BINARY	-0.122 [-0.558, 0.290]	0.570265651047783	LOGISTIC-BINARY	0.173 [-0.086, 0.426]	0.185386111063806	0.068494767	Job coding
41203#6162	LOGISTIC-BINARY	0.825 [0.107, 1.556]	0.0241239921809112	LOGISTIC-BINARY	-0.099 [-0.893, 0.624]	0.795864321861645	LOGISTIC-BINARY	0.359 [-0.154, 0.860]	0.162490047372993	0.084336884	Diagnoses - main ICD9
41204#T922	LOGISTIC-BINARY	0.446 [0.054, 0.832]	0.0241368880802031	LOGISTIC-BINARY	-0.076 [-0.466, 0.295]	0.693596037630675	LOGISTIC-BINARY	0.143 [-0.128, 0.408]	0.294706087231779	0.059827007	Diagnoses - secondary ICD10
25812	LINEAR	0.051 [0.007, 0.096]	0.0242720069493208	LINEAR	-0.019 [-0.055, 0.016]	0.288606542363622	LINEAR	0.008 [-0.020, 0.036]	0.5605815362365	0.015318008	Volume of grey matter in Inferior Temporal Gyrus temporooccipital part (left)
20152	LOGISTIC-BINARY	0.025 [0.003, 0.046]	0.0243978956839804	LOGISTIC-BINARY	-0.010 [-0.030, 0.009]	0.284806571236603	LOGISTIC-BINARY	0.004 [-0.010, 0.018]	0.601480304200861	0.016753918	Reproduciblity of spirometry measurement using ERS/ATS criteria
41202#M331	LOGISTIC-BINARY	0.854 [0.108, 1.613]	0.024418284012395	LOGISTIC-BINARY	-0.327 [-1.271, 0.499]	0.461111508735619	LOGISTIC-BINARY	0.316 [-0.239, 0.854]	0.253491366741053	0.046221547	Diagnoses - main ICD10
6177#100	LOGISTIC-BINARY	-0.027 [-0.050, -0.003]	0.0244668387175528	LOGISTIC-BINARY	0.019 [-0.006, 0.044]	0.143396542442704	LOGISTIC-BINARY	-0.005 [-0.022, 0.012]	0.597237689254482	0.0094350064	Medication for cholesterol blood pressure or diabetes
23101	LINEAR	-0.005 [-0.010, -0.001]	0.0246631441500123	LINEAR	0.000 [-0.004, 0.004]	0.994264518071452	LINEAR	-0.003 [-0.006, 0.000]	0.0951695618384747	0.096122891	Whole body fat-free mass
22617#9134	LOGISTIC-BINARY	-0.209 [-0.394, -0.029]	0.0246987092597984	LOGISTIC-BINARY	0.179 [-0.014, 0.368]	0.0662428511354082	LOGISTIC-BINARY	-0.022 [-0.154, 0.107]	0.736263432970939	0.0040041264	Job SOC coding
41202#D171	LOGISTIC-BINARY	-0.121 [-0.227, -0.016]	0.0247676585113574	LOGISTIC-BINARY	-0.027 [-0.131, 0.077]	0.61334442412193	LOGISTIC-BINARY	-0.072 [-0.146, 0.002]	0.0564945918228667	0.21317117	Diagnoses - main ICD10
30250	LINEAR	0.009 [0.001, 0.016]	0.0248308942271036	LINEAR	-0.001 [-0.008, 0.006]	0.867359681890317	LINEAR	0.003 [-0.002, 0.008]	0.225697707652365	0.076261982	Reticulocyte count
41210#Z336	LOGISTIC-BINARY	0.887 [0.110, 1.679]	0.0248362478795104	LOGISTIC-BINARY	0.065 [-0.915, 0.959]	0.89058946050987	LOGISTIC-BINARY	0.537 [-0.053, 1.118]	0.0701151365936558	0.18720645	Operative procedures - secondary OPCS
1031	ORDERED-LOGISTIC	0.016 [0.002, 0.030]	0.0248545842015784	ORDERED-LOGISTIC	0.016 [0.004, 0.029]	0.0100592279831453	ORDERED-LOGISTIC	0.017 [0.007, 0.026]	0.000394848427983421	0.94514489	Frequency of friend/family visits
104000	ORDERED-LOGISTIC	0.084 [0.011, 0.158]	0.0248838432319837	ORDERED-LOGISTIC	0.009 [-0.059, 0.076]	0.798301472286514	ORDERED-LOGISTIC	0.044 [-0.006, 0.094]	0.0832948044395086	0.13896076	Baked bean intake
41204#J939	LOGISTIC-BINARY	0.219 [0.026, 0.409]	0.0249365106310813	LOGISTIC-BINARY	-0.064 [-0.323, 0.187]	0.621643376702318	LOGISTIC-BINARY	0.114 [-0.040, 0.265]	0.143937980060052	0.08196269	Diagnoses - secondary ICD10
41204#Z312	LOGISTIC-BINARY	0.931 [0.116, 1.765]	0.0249499989405685	LOGISTIC-BINARY	-0.571 [-1.491, 0.214]	0.181826969129745	LOGISTIC-BINARY	0.127 [-0.438, 0.664]	0.648552420265828	0.013028459	Diagnoses - secondary ICD10
41210#Z975	LOGISTIC-BINARY	0.319 [0.037, 0.595]	0.0249584238917767				LOGISTIC-BINARY	0.251 [-0.026, 0.522]	0.0721833147109767		Operative procedures - secondary OPCS
25315	ORDERED-LOGISTIC	-0.105 [-0.198, -0.013]	0.0249741507612771	ORDERED-LOGISTIC	-0.020 [-0.092, 0.053]	0.595089784745864	ORDERED-LOGISTIC	-0.051 [-0.108, 0.005]	0.0760444390803228	0.15153055	Mean L3 in posterior limb of internal capsule on FA skeleton (left)
25319	ORDERED-LOGISTIC	-0.108 [-0.203, -0.014]	0.0250426522261627	ORDERED-LOGISTIC	-0.035 [-0.109, 0.039]	0.354579588985143	ORDERED-LOGISTIC	-0.066 [-0.124, -0.008]	0.0266127333270082	0.2323554	Mean L3 in anterior corona radiata on FA skeleton (left)
41204#K137	LOGISTIC-BINARY	0.333 [0.039, 0.623]	0.0250502357704663	LOGISTIC-BINARY	-0.203 [-0.572, 0.148]	0.268007102214955	LOGISTIC-BINARY	0.116 [-0.110, 0.337]	0.309406020913774	0.023361735	Diagnoses - secondary ICD10
41204#M4788	LOGISTIC-BINARY	0.881 [0.109, 1.670]	0.0250529156793128				LOGISTIC-BINARY	0.618 [-0.029, 1.257]	0.0575054285884623		Diagnoses - secondary ICD10
23314	LINEAR	-0.063 [-0.117, -0.008]	0.0251339831687945	LINEAR	0.012 [-0.034, 0.057]	0.62044373466336	LINEAR	-0.018 [-0.053, 0.017]	0.317833706695616	0.041689981	Arm bone area (right)
41204#N141	LOGISTIC-BINARY	0.883 [0.108, 1.673]	0.0251377387851209				LOGISTIC-BINARY	0.606 [-0.042, 1.246]	0.0631012744904126		Diagnoses - secondary ICD10
40011#9061	LOGISTIC-BINARY	0.258 [0.030, 0.483]	0.0253706710747582	LOGISTIC-BINARY	-0.044 [-0.283, 0.188]	0.714712626608267	LOGISTIC-BINARY	0.109 [-0.055, 0.270]	0.190712037957766	0.069934964	Histology of cancer tumour
22601#54232888	LOGISTIC-BINARY	0.509 [0.057, 0.955]	0.0254432161119908	LOGISTIC-BINARY	0.160 [-0.273, 0.578]	0.458481002679089	LOGISTIC-BINARY	0.324 [0.014, 0.629]	0.0383634269416075	0.2686322	Job coding
22617#5423	LOGISTIC-BINARY	0.509 [0.057, 0.955]	0.0254432161119908	LOGISTIC-BINARY	0.160 [-0.273, 0.578]	0.458481002679089	LOGISTIC-BINARY	0.324 [0.014, 0.629]	0.0383634269416075	0.2686322	Job SOC coding
25591	ORDERED-LOGISTIC	-0.105 [-0.197, -0.013]	0.0256277981681395	ORDERED-LOGISTIC	-0.003 [-0.075, 0.069]	0.934598385670929	ORDERED-LOGISTIC	-0.041 [-0.098, 0.016]	0.156896480064997	0.087950543	Weighted-mean L1 in tract superior longitudinal fasciculus (right)
41204#I861	LOGISTIC-BINARY	0.516 [0.057, 0.967]	0.0257254394212799	LOGISTIC-BINARY	-0.458 [-1.014, 0.049]	0.0893117335146808	LOGISTIC-BINARY	0.060 [-0.282, 0.390]	0.724275924939741	0.0063950298	Diagnoses - secondary ICD10
41204#N958	LOGISTIC-BINARY	-0.451 [-0.863, -0.067]	0.0258037261362805	LOGISTIC-BINARY	0.073 [-0.202, 0.340]	0.598795059455787	LOGISTIC-BINARY	-0.106 [-0.331, 0.113]	0.347523124125833	0.0330148	Diagnoses - secondary ICD10
22620#0	LOGISTIC-BINARY	0.075 [0.009, 0.140]	0.0258425892550772	LOGISTIC-BINARY	0.001 [-0.057, 0.059]	0.975097857545261	LOGISTIC-BINARY	0.036 [-0.007, 0.080]	0.10288356115065	0.099232994	Job involved shift work
20087#171	LOGISTIC-BINARY	-0.217 [-0.410, -0.028]	0.0258853443965813	LOGISTIC-BINARY	-0.028 [-0.190, 0.131]	0.730599203403953	LOGISTIC-BINARY	-0.111 [-0.234, 0.011]	0.0762779678368686	0.13844573	Types of spread used on bread/crackers
41200#L332	LOGISTIC-BINARY	0.338 [0.037, 0.634]	0.0259140190331272	LOGISTIC-BINARY	-0.060 [-0.508, 0.364]	0.785315580314802	LOGISTIC-BINARY	0.202 [-0.045, 0.445]	0.105408393700498	0.13914864	Operative procedures - main OPCS
41204#C785	LOGISTIC-BINARY	-0.527 [-1.013, -0.081]	0.025992962703108	LOGISTIC-BINARY	0.039 [-0.347, 0.411]	0.837940282155944	LOGISTIC-BINARY	-0.204 [-0.501, 0.081]	0.169284596548752	0.064774975	Diagnoses - secondary ICD10
41200#D171	LOGISTIC-BINARY	-0.379 [-0.723, -0.054]	0.0261155150712457	LOGISTIC-BINARY	-0.223 [-0.529, 0.071]	0.145245244968373	LOGISTIC-BINARY	-0.293 [-0.520, -0.074]	0.010006275726109	0.49617025	Operative procedures - main OPCS
25719	LINEAR	-0.054 [-0.102, -0.006]	0.0261729649421459	LINEAR	-0.010 [-0.048, 0.028]	0.601730503406134	LINEAR	-0.029 [-0.058, 0.001]	0.0576300316811963	0.15553513	Weighted-mean ISOVF in tract inferior longitudinal fasciculus (right)
25633	ORDERED-LOGISTIC	-0.104 [-0.195, -0.012]	0.0262013853702329	ORDERED-LOGISTIC	-0.025 [-0.098, 0.047]	0.489514968879714	ORDERED-LOGISTIC	-0.057 [-0.114, -0.001]	0.0477875217782357	0.18825747	Weighted-mean L3 in tract forceps major
41200#S063	LOGISTIC-BINARY	-0.223 [-0.423, -0.029]	0.0262095775018535	LOGISTIC-BINARY	0.000 [-0.173, 0.170]	0.997529100861524	LOGISTIC-BINARY	-0.101 [-0.231, 0.027]	0.123843446887855	0.093222149	Operative procedures - main OPCS
41204#D758	LOGISTIC-BINARY	0.489 [0.052, 0.919]	0.0262913042092347	LOGISTIC-BINARY	0.122 [-0.443, 0.658]	0.662602974602946	LOGISTIC-BINARY	0.342 [0.000, 0.677]	0.0468407535484489	0.3038114	Diagnoses - secondary ICD10
25298	ORDERED-LOGISTIC	-0.105 [-0.197, -0.012]	0.0263794112643186	ORDERED-LOGISTIC	0.035 [-0.038, 0.107]	0.351337738939633	ORDERED-LOGISTIC	-0.018 [-0.075, 0.039]	0.54588385198024	0.020276284	Mean L3 in genu of corpus callosum on FA skeleton
22616#1	LOGISTIC-BINARY	0.067 [0.008, 0.127]	0.0264327240456078	LOGISTIC-BINARY	-0.032 [-0.086, 0.021]	0.241568818652927	LOGISTIC-BINARY	0.011 [-0.029, 0.051]	0.580050856616154	0.014962385	Breathing problems during period of job
20004#1355	LOGISTIC-BINARY	-0.045 [-0.085, -0.005]	0.0265327983306398	LOGISTIC-BINARY	-0.034 [-0.069, 0.000]	0.0511838535040742	LOGISTIC-BINARY	-0.039 [-0.065, -0.013]	0.00345976458143616	0.68377131	Operation code
25376	LINEAR	0.052 [0.006, 0.099]	0.0265627727765863	LINEAR	0.023 [-0.014, 0.061]	0.217120193829672	LINEAR	0.037 [0.009, 0.066]	0.0110618469369917	0.3381834	Mean ICVF in external capsule on FA skeleton (right)
41202#C771	LOGISTIC-BINARY	0.449 [0.047, 0.843]	0.0266327935791963	LOGISTIC-BINARY	-0.172 [-0.957, 0.538]	0.648274906625948	LOGISTIC-BINARY	0.294 [-0.058, 0.637]	0.0968849295666389	0.1509749	Diagnoses - main ICD10
22617#1185	LOGISTIC-BINARY	0.241 [0.026, 0.453]	0.0266988824279597	LOGISTIC-BINARY	0.139 [-0.079, 0.353]	0.20805555028612	LOGISTIC-BINARY	0.193 [0.040, 0.343]	0.0125643121752854	0.5090754	Job SOC coding
20501	LOGISTIC-BINARY	-0.074 [-0.139, -0.009]	0.0267002138467532	LOGISTIC-BINARY	0.035 [-0.029, 0.099]	0.285824335125036	LOGISTIC-BINARY	-0.020 [-0.066, 0.025]	0.387399727641025	0.019841759	Ever had period of mania / excitability
41204#Z912	LOGISTIC-BINARY	0.873 [0.099, 1.662]	0.026742055813217				LOGISTIC-BINARY	0.952 [0.276, 1.645]	0.00591877119298357		Diagnoses - secondary ICD10
23102	LINEAR	-0.005 [-0.010, -0.001]	0.0267428132548285	LINEAR	0.000 [-0.005, 0.004]	0.91674912997051	LINEAR	-0.003 [-0.006, 0.000]	0.0850787944003391	0.11515722	Whole body water mass
6146#2	LOGISTIC-BINARY	0.037 [0.004, 0.070]	0.0267816693757726	LOGISTIC-BINARY	-0.013 [-0.053, 0.026]	0.508036030420001	LOGISTIC-BINARY	0.012 [-0.013, 0.038]	0.341904805166891	0.054260369	Attendance/disability/mobility allowance
41202#N433	LOGISTIC-BINARY	0.153 [0.017, 0.287]	0.0268040998581574	LOGISTIC-BINARY	0.040 [-0.115, 0.192]	0.611034462408875	LOGISTIC-BINARY	0.105 [0.003, 0.205]	0.0432430450467565	0.27969128	Diagnoses - main ICD10
41248#5003	LOGISTIC-BINARY	0.237 [0.025, 0.444]	0.0268845831703542	LOGISTIC-BINARY	-0.170 [-0.426, 0.078]	0.186382623709816	LOGISTIC-BINARY	0.065 [-0.097, 0.223]	0.429483917927582	0.015170425	Destinations on discharge from hospital (recoded)
41210#T124	LOGISTIC-BINARY	0.167 [0.018, 0.314]	0.0269254400926614	LOGISTIC-BINARY	-0.169 [-0.385, 0.041]	0.118787451957871	LOGISTIC-BINARY	0.047 [-0.075, 0.168]	0.443467749556292	0.011006711	Operative procedures - secondary OPCS
41204#B07	LOGISTIC-BINARY	-0.461 [-0.887, -0.066]	0.02694148945427	LOGISTIC-BINARY	-0.046 [-0.418, 0.311]	0.805167361250202	LOGISTIC-BINARY	-0.222 [-0.495, 0.040]	0.103090996632818	0.13744895	Diagnoses - secondary ICD10
23316	LINEAR	-0.067 [-0.126, -0.008]	0.0270961921974334	LINEAR	0.016 [-0.033, 0.066]	0.522544852647144	LINEAR	-0.017 [-0.055, 0.021]	0.389120116071157	0.035322532	Leg bone area (right)
41202#I701	LOGISTIC-BINARY	0.583 [0.060, 1.101]	0.0271405841301991				LOGISTIC-BINARY	0.497 [0.038, 0.948]	0.0315958431283532		Diagnoses - main ICD10
41204#M238	LOGISTIC-BINARY	-0.246 [-0.467, -0.031]	0.0271847495764315	LOGISTIC-BINARY	-0.041 [-0.241, 0.154]	0.680702515165339	LOGISTIC-BINARY	-0.132 [-0.279, 0.013]	0.076321515916742	0.17340109	Diagnoses - secondary ICD10
41204#T797	LOGISTIC-BINARY	0.584 [0.060, 1.102]	0.0272108795172365	LOGISTIC-BINARY	0.236 [-0.390, 0.834]	0.446003491821241	LOGISTIC-BINARY	0.433 [0.036, 0.823]	0.0304322140929296	0.39593691	Diagnoses - secondary ICD10
25501	LINEAR	0.055 [0.006, 0.103]	0.0272575494390421	LINEAR	0.045 [0.007, 0.084]	0.0200670331314292	LINEAR	0.052 [0.022, 0.082]	0.000738336162255381	0.77187455	Weighted-mean FA in tract inferior fronto-occipital fasciculus (right)
41204#Y831	LOGISTIC-BINARY	0.065 [0.007, 0.123]	0.0272785105591589	LOGISTIC-BINARY	-0.047 [-0.110, 0.015]	0.136009338744842	LOGISTIC-BINARY	0.010 [-0.033, 0.052]	0.650638277006134	0.0094403084	Diagnoses - secondary ICD10
41202#N840	LOGISTIC-BINARY	-0.080 [-0.151, -0.009]	0.0273251264641309	LOGISTIC-BINARY	-0.045 [-0.101, 0.012]	0.120878688020688	LOGISTIC-BINARY	-0.056 [-0.100, -0.012]	0.0133451415328448	0.44983485	Diagnoses - main ICD10
22601#51132488	LOGISTIC-BINARY	0.200 [0.021, 0.376]	0.0273920693414495	LOGISTIC-BINARY	0.002 [-0.178, 0.178]	0.984687594574275	LOGISTIC-BINARY	0.095 [-0.031, 0.219]	0.138551397011339	0.12229576	Job coding
22617#5113	LOGISTIC-BINARY	0.200 [0.021, 0.376]	0.0273920693414495	LOGISTIC-BINARY	0.002 [-0.178, 0.178]	0.984687594574275	LOGISTIC-BINARY	0.095 [-0.031, 0.219]	0.138551397011339	0.12229576	Job SOC coding
20084#483	LOGISTIC-BINARY	-0.205 [-0.391, -0.025]	0.027468135481767	LOGISTIC-BINARY	-0.024 [-0.168, 0.117]	0.738550740330314	LOGISTIC-BINARY	-0.089 [-0.202, 0.023]	0.121545031816334	0.12578626	Vitamin and/or mineral supplement use
41204#M201	LOGISTIC-BINARY	-0.233 [-0.444, -0.029]	0.0275668388908973	LOGISTIC-BINARY	-0.055 [-0.254, 0.140]	0.586716459412103	LOGISTIC-BINARY	-0.148 [-0.291, -0.007]	0.0420900963205661	0.22162111	Diagnoses - secondary ICD10
25341	ORDERED-LOGISTIC	-0.103 [-0.195, -0.011]	0.0276105595994623	ORDERED-LOGISTIC	0.006 [-0.066, 0.079]	0.869706334865951	ORDERED-LOGISTIC	-0.034 [-0.091, 0.023]	0.241964704189172	0.067360863	Mean L3 in uncinate fasciculus on FA skeleton (left)
41202#N422	LOGISTIC-BINARY	0.737 [0.075, 1.400]	0.0277077391922438	LOGISTIC-BINARY	0.258 [-0.435, 0.918]	0.450060401189495	LOGISTIC-BINARY	0.497 [0.025, 0.962]	0.0365309019931653	0.32137626	Diagnoses - main ICD10
20003#1140883548	LOGISTIC-BINARY	0.187 [0.019, 0.352]	0.0277201587428148	LOGISTIC-BINARY	0.161 [-0.128, 0.443]	0.269058297613117	LOGISTIC-BINARY	0.172 [0.029, 0.314]	0.0177304948377376	0.87777478	Treatment/medication code
20004#1363	LOGISTIC-BINARY	-0.243 [-0.463, -0.030]	0.0277217433665705	LOGISTIC-BINARY	0.022 [-0.140, 0.181]	0.789969771974352	LOGISTIC-BINARY	-0.074 [-0.204, 0.054]	0.259058415786099	0.054309513	Operation code
22655	ORDERED-LOGISTIC	-0.223 [-0.422, -0.025]	0.0277471111312562	ORDERED-LOGISTIC	0.022 [-0.179, 0.223]	0.830080834795265	ORDERED-LOGISTIC	-0.090 [-0.230, 0.049]	0.205457714383455	0.08865089	Rest days during night shift periods
41202#L600	LOGISTIC-BINARY	0.182 [0.019, 0.343]	0.027763965802043	LOGISTIC-BINARY	-0.125 [-0.302, 0.049]	0.163494858290865	LOGISTIC-BINARY	0.035 [-0.084, 0.152]	0.564311304366936	0.011896573	Diagnoses - main ICD10
22410	LINEAR	0.080 [0.009, 0.151]	0.0277733177827932	LINEAR	-0.003 [-0.062, 0.056]	0.925206853775179	LINEAR	0.028 [-0.018, 0.073]	0.233259349408898	0.079849496	Total trunk fat
41204#C539	LOGISTIC-BINARY	-1.064 [-2.142, -0.203]	0.0279322361531285	LOGISTIC-BINARY	-0.163 [-0.800, 0.425]	0.599226113906988	LOGISTIC-BINARY	-0.471 [-0.999, 0.012]	0.0661579554077551	0.12354992	Diagnoses - secondary ICD10
41204#J984	LOGISTIC-BINARY	0.203 [0.020, 0.384]	0.0279769332251144	LOGISTIC-BINARY	-0.088 [-0.372, 0.187]	0.536439723016964	LOGISTIC-BINARY	0.106 [-0.047, 0.257]	0.169785440149301	0.0865964	Diagnoses - secondary ICD10
41210#E544	LOGISTIC-BINARY	0.713 [0.071, 1.356]	0.0281066810442109				LOGISTIC-BINARY	0.537 [-0.040, 1.106]	0.0640813842718601		Operative procedures - secondary OPCS
41204#608	LOGISTIC-BINARY	0.870 [0.092, 1.663]	0.028115720883574	LOGISTIC-BINARY	0.136 [-0.781, 0.982]	0.759023908395134	LOGISTIC-BINARY	0.538 [-0.039, 1.106]	0.0636794104160031	0.22315875	Diagnoses - secondary ICD10
25763	LINEAR	-0.056 [-0.105, -0.006]	0.0281346901241363	LINEAR	-0.026 [-0.066, 0.014]	0.200008194145854	LINEAR	-0.036 [-0.067, -0.005]	0.0229341219431462	0.35956132	90th percentile of BOLD effect (in group-defined mask) for faces activation
1418	MULTINOMIAL-LOGISTIC	-999.000 [-999.000, -999.000]	0.0281729633743848	MULTINOMIAL-LOGISTIC	-999.000 [-999.000, -999.000]	0.5917529000936	MULTINOMIAL-LOGISTIC	-999.000 [-999.000, -999.000]	0.0266832313171737		Milk type used
41204#S199	LOGISTIC-BINARY	0.901 [0.095, 1.725]	0.0281740356113502				LOGISTIC-BINARY	0.348 [-0.269, 0.943]	0.256889250775915		Diagnoses - secondary ICD10
41200#G758	LOGISTIC-BINARY	0.899 [0.094, 1.723]	0.0282692551413158	LOGISTIC-BINARY	0.288 [-0.650, 1.172]	0.528310622489321	LOGISTIC-BINARY	0.623 [0.024, 1.217]	0.0393078136019929	0.32683203	Operative procedures - main OPCS
41204#I208	LOGISTIC-BINARY	-0.181 [-0.344, -0.021]	0.0282789750850232	LOGISTIC-BINARY	-0.077 [-0.280, 0.121]	0.451633277576073	LOGISTIC-BINARY	-0.147 [-0.274, -0.023]	0.0214865482064333	0.43106428	Diagnoses - secondary ICD10
41200#K682	LOGISTIC-BINARY	0.542 [0.052, 1.026]	0.0282942855542723	LOGISTIC-BINARY	0.233 [-0.394, 0.831]	0.453141489748754	LOGISTIC-BINARY	0.418 [0.035, 0.794]	0.0302936405919914	0.43810037	Operative procedures - main OPCS
41202#R799	LOGISTIC-BINARY	0.513 [0.049, 0.971]	0.0283556465952767	LOGISTIC-BINARY	-0.402 [-0.980, 0.127]	0.152203987701342	LOGISTIC-BINARY	0.114 [-0.235, 0.451]	0.514041254948199	0.012784855	Diagnoses - main ICD10
41210#Z311	LOGISTIC-BINARY	0.294 [0.028, 0.554]	0.0283686107449282	LOGISTIC-BINARY	-0.499 [-0.861, -0.160]	0.00507795500183071	LOGISTIC-BINARY	-0.024 [-0.233, 0.181]	0.821585158307223	0.00038697937	Operative procedures - secondary OPCS
41204#T435	LOGISTIC-BINARY	0.506 [0.048, 0.957]	0.0284490629122414	LOGISTIC-BINARY	0.018 [-0.606, 0.603]	0.952123380861848	LOGISTIC-BINARY	0.327 [-0.034, 0.680]	0.0715957347057945	0.2064649	Diagnoses - secondary ICD10
22601#82192608	LOGISTIC-BINARY	0.898 [0.093, 1.723]	0.0285297795642637				LOGISTIC-BINARY	0.616 [0.004, 1.223]	0.0459267918085533		Job coding
20003#1140911730	LOGISTIC-BINARY	0.216 [0.021, 0.408]	0.0285732558121665	LOGISTIC-BINARY	-0.157 [-0.329, 0.011]	0.069762347945258	LOGISTIC-BINARY	0.003 [-0.125, 0.129]	0.964649241114274	0.0045167357	Treatment/medication code
25267	ORDERED-LOGISTIC	-0.103 [-0.194, -0.011]	0.0286084517023115	ORDERED-LOGISTIC	-0.054 [-0.126, 0.019]	0.14500292400736	ORDERED-LOGISTIC	-0.072 [-0.129, -0.015]	0.0128875235241664	0.4140085	Mean L2 in posterior limb of internal capsule on FA skeleton (left)
25782	LINEAR	0.046 [0.005, 0.087]	0.028618258041208	LINEAR	0.015 [-0.018, 0.047]	0.375269834162389	LINEAR	0.027 [0.002, 0.053]	0.0353270309863156	0.24160185	Volume of grey matter in Frontal Pole (left)
25647	ORDERED-LOGISTIC	-0.104 [-0.197, -0.011]	0.0287539953213273	ORDERED-LOGISTIC	-0.018 [-0.091, 0.055]	0.624672491683044	ORDERED-LOGISTIC	-0.053 [-0.111, 0.004]	0.0672696199740658	0.15603442	Weighted-mean L3 in tract superior thalamic radiation (right)
41204#I351	LOGISTIC-BINARY	0.209 [0.020, 0.395]	0.0287772228541425	LOGISTIC-BINARY	-0.095 [-0.312, 0.117]	0.386489171155795	LOGISTIC-BINARY	0.080 [-0.061, 0.219]	0.261380815638938	0.036705319	Diagnoses - secondary ICD10
41200#F203	LOGISTIC-BINARY	-0.436 [-0.842, -0.057]	0.0287774926201788	LOGISTIC-BINARY	-0.047 [-0.366, 0.262]	0.771170309316366	LOGISTIC-BINARY	-0.205 [-0.453, 0.034]	0.0984918153773806	0.12852152	Operative procedures - main OPCS
41210#Y268	LOGISTIC-BINARY	0.376 [0.035, 0.710]	0.0288222577088925	LOGISTIC-BINARY	-0.002 [-0.349, 0.332]	0.991503600302937	LOGISTIC-BINARY	0.183 [-0.058, 0.419]	0.131879366609188	0.12293143	Operative procedures - secondary OPCS
25331	ORDERED-LOGISTIC	-0.103 [-0.195, -0.011]	0.028826488059398	ORDERED-LOGISTIC	0.040 [-0.033, 0.112]	0.282465186490338	ORDERED-LOGISTIC	-0.014 [-0.070, 0.043]	0.639900274559129	0.017176939	Mean L3 in cingulum cingulate gyrus on FA skeleton (left)
41201#W060	LOGISTIC-BINARY	-0.437 [-0.844, -0.057]	0.0288377653801657	LOGISTIC-BINARY	-0.218 [-0.711, 0.242]	0.366474973101704	LOGISTIC-BINARY	-0.365 [-0.674, -0.071]	0.0174071045263443	0.48783717	External causes
25544	LINEAR	-0.055 [-0.105, -0.006]	0.0290424322033648	LINEAR	0.005 [-0.034, 0.045]	0.784815533080779	LINEAR	-0.016 [-0.047, 0.014]	0.295908020103741	0.059665427	Weighted-mean MO in tract anterior thalamic radiation (left)
41210#E051	LOGISTIC-BINARY	0.365 [0.033, 0.691]	0.0291165139825377	LOGISTIC-BINARY	-0.293 [-0.678, 0.070]	0.122809271908443	LOGISTIC-BINARY	0.061 [-0.185, 0.302]	0.621108655951629	0.0095193665	Operative procedures - secondary OPCS
41204#C502	LOGISTIC-BINARY	0.584 [0.053, 1.108]	0.0291284389262182	LOGISTIC-BINARY	0.022 [-0.455, 0.477]	0.9243948867587	LOGISTIC-BINARY	0.259 [-0.091, 0.600]	0.141493437019179	0.1181476	Diagnoses - secondary ICD10
22601#81392781	LOGISTIC-BINARY	0.438 [0.040, 0.829]	0.0292232565894976	LOGISTIC-BINARY	-0.189 [-0.719, 0.305]	0.467314010798352	LOGISTIC-BINARY	0.191 [-0.121, 0.496]	0.222908619510091	0.057479799	Job coding
4095	MULTINOMIAL-LOGISTIC	-999.000 [-999.000, -999.000]	0.0292502616678863	MULTINOMIAL-LOGISTIC	-999.000 [-999.000, -999.000]	0.196248486803128	MULTINOMIAL-LOGISTIC	-999.000 [-999.000, -999.000]	0.815558279755172		Heel ultrasound method (right)
41210#L634	LOGISTIC-BINARY	0.264 [0.024, 0.499]	0.0292737131421752	LOGISTIC-BINARY	-0.233 [-0.822, 0.311]	0.417259870873745	LOGISTIC-BINARY	0.178 [-0.042, 0.393]	0.109683316188419	0.11307551	Operative procedures - secondary OPCS
25260	LINEAR	-0.055 [-0.104, -0.006]	0.029314636510035	LINEAR	-0.046 [-0.085, -0.007]	0.0214557815338582	LINEAR	-0.052 [-0.082, -0.021]	0.000921639338060918	0.77660584	Mean L2 in superior cerebellar peduncle on FA skeleton (right)
41204#Z826	LOGISTIC-BINARY	0.539 [0.048, 1.022]	0.0293273058278065	LOGISTIC-BINARY	0.107 [-0.459, 0.644]	0.701866362820557	LOGISTIC-BINARY	0.345 [-0.021, 0.704]	0.0612236533783871	0.25015676	Diagnoses - secondary ICD10
41202#N649	LOGISTIC-BINARY	-0.517 [-1.005, -0.069]	0.0293387914408125	LOGISTIC-BINARY	-0.123 [-0.475, 0.214]	0.484445964767772	LOGISTIC-BINARY	-0.270 [-0.552, 0.000]	0.0543623828432232	0.18310045	Diagnoses - main ICD10
41204#Z969	LOGISTIC-BINARY	0.726 [0.067, 1.386]	0.0293535635827964	LOGISTIC-BINARY	-0.492 [-1.418, 0.304]	0.255048194689959	LOGISTIC-BINARY	0.249 [-0.244, 0.724]	0.310878309527903	0.027676366	Diagnoses - secondary ICD10
41210#Y533	LOGISTIC-BINARY	0.097 [0.009, 0.184]	0.0294075290065289	LOGISTIC-BINARY	-0.022 [-0.128, 0.083]	0.684854507709137	LOGISTIC-BINARY	0.045 [-0.022, 0.112]	0.185720869790516	0.088653341	Operative procedures - secondary OPCS
41204#Z511	LOGISTIC-BINARY	0.048 [0.005, 0.090]	0.0294258090431038	LOGISTIC-BINARY	-0.047 [-0.093, -0.002]	0.0417310256533901	LOGISTIC-BINARY	0.002 [-0.030, 0.033]	0.916831412244003	0.002928189	Diagnoses - secondary ICD10
30130	LINEAR	0.008 [0.001, 0.016]	0.0295955469893328	LINEAR	-0.006 [-0.013, 0.001]	0.0778502939205469	LINEAR	0.000 [-0.005, 0.005]	0.97499150439361	0.0051860488	Monocyte count
41204#L039	LOGISTIC-BINARY	0.388 [0.034, 0.735]	0.0296482139541224	LOGISTIC-BINARY	-0.147 [-0.550, 0.235]	0.460536418754973	LOGISTIC-BINARY	0.145 [-0.116, 0.399]	0.270837791716439	0.046223409	Diagnoses - secondary ICD10
41204#T941	LOGISTIC-BINARY	0.630 [0.056, 1.200]	0.0296501833172118	LOGISTIC-BINARY	0.193 [-0.471, 0.821]	0.555537736258343	LOGISTIC-BINARY	0.431 [0.003, 0.851]	0.0452960675136449	0.32012424	Diagnoses - secondary ICD10
20003#1140883028	LOGISTIC-BINARY	0.726 [0.066, 1.386]	0.0296576269113747	LOGISTIC-BINARY	-0.107 [-0.724, 0.465]	0.721463655906369	LOGISTIC-BINARY	0.254 [-0.184, 0.679]	0.245847088428282	0.066033855	Treatment/medication code
20006	LINEAR	0.027 [0.003, 0.052]	0.0296807238020842	LINEAR	-0.008 [-0.032, 0.016]	0.508800043071207	LINEAR	0.009 [-0.008, 0.027]	0.28412154329762	0.044252533	Interpolated Year when cancer first diagnosed
25718	LINEAR	-0.054 [-0.102, -0.005]	0.0297131195296718	LINEAR	-0.012 [-0.051, 0.026]	0.524864426259396	LINEAR	-0.029 [-0.059, 0.001]	0.0556005053130259	0.19037916	Weighted-mean ISOVF in tract inferior longitudinal fasciculus (left)
41202#M5456	LOGISTIC-BINARY	0.109 [0.010, 0.207]	0.0297442696621005	LOGISTIC-BINARY	-0.037 [-0.153, 0.078]	0.533895937588359	LOGISTIC-BINARY	0.039 [-0.036, 0.113]	0.304417026574395	0.059771035	Diagnoses - main ICD10
90157	ORDERED-LOGISTIC	-0.286 [-0.544, -0.028]	0.0297608446875577	ORDERED-LOGISTIC	0.307 [0.110, 0.504]	0.00230014702547608	ORDERED-LOGISTIC	0.100 [-0.055, 0.255]	0.205924163569171	0.00034632083	Fraction acceleration <= 1900 milli-gravities
41200#B378	LOGISTIC-BINARY	-0.900 [-1.798, -0.150]	0.0298227185205207	LOGISTIC-BINARY	-0.337 [-0.888, 0.170]	0.208244668566779	LOGISTIC-BINARY	-0.493 [-0.942, -0.077]	0.0250421929294677	0.26070985	Operative procedures - main OPCS
40001#K704	LOGISTIC-BINARY	0.728 [0.065, 1.391]	0.0299392919975382				LOGISTIC-BINARY	0.463 [-0.119, 1.032]	0.111940953586891		Underlying (primary) cause of death: ICD10
41210#Z746	LOGISTIC-BINARY	-1.167 [-2.388, -0.223]	0.0299922776197691				LOGISTIC-BINARY	-0.511 [-1.233, 0.128]	0.137214636722009		Operative procedures - secondary OPCS
41204#M1393	LOGISTIC-BINARY	0.725 [0.064, 1.386]	0.0300476664460639	LOGISTIC-BINARY	0.226 [-0.493, 0.908]	0.52201660903556	LOGISTIC-BINARY	0.383 [-0.087, 0.842]	0.104364243544597	0.31021759	Diagnoses - secondary ICD10
41202#S8250	LOGISTIC-BINARY	0.365 [0.031, 0.692]	0.0300660796408606	LOGISTIC-BINARY	-0.275 [-0.617, 0.049]	0.104272750373813	LOGISTIC-BINARY	0.022 [-0.213, 0.250]	0.854481162021095	0.0074844374	Diagnoses - main ICD10
12338	LINEAR	0.044 [0.004, 0.085]	0.0300792696391996	LINEAR	0.001 [-0.030, 0.033]	0.941833763701342	LINEAR	0.017 [-0.008, 0.042]	0.175596410596318	0.097269893	P duration
41204#G049	LOGISTIC-BINARY	-0.760 [-1.505, -0.116]	0.0301056318222725	LOGISTIC-BINARY	0.009 [-0.547, 0.534]	0.973003084921699	LOGISTIC-BINARY	-0.318 [-0.750, 0.087]	0.135598400347525	0.08670193	Diagnoses - secondary ICD10
41200#W582	LOGISTIC-BINARY	-0.843 [-1.680, -0.134]	0.0301924121410369	LOGISTIC-BINARY	-0.084 [-0.724, 0.509]	0.787716143073295	LOGISTIC-BINARY	-0.419 [-0.911, 0.036]	0.081333633172065	0.13238725	Operative procedures - main OPCS
41204#N801	LOGISTIC-BINARY	0.237 [0.021, 0.450]	0.03022173410632	LOGISTIC-BINARY	0.042 [-0.125, 0.206]	0.61758654210511	LOGISTIC-BINARY	0.116 [-0.016, 0.246]	0.0829893091477289	0.15874095	Diagnoses - secondary ICD10
23306	LINEAR	-0.080 [-0.152, -0.008]	0.0302615070320927	LINEAR	-0.005 [-0.063, 0.053]	0.860061152578023	LINEAR	-0.033 [-0.078, 0.013]	0.156674585669911	0.11449053	Head BMC (bone mineral content)
41210#J699	LOGISTIC-BINARY	0.507 [0.042, 0.964]	0.0303513660059301	LOGISTIC-BINARY	0.026 [-0.583, 0.598]	0.930675937092284	LOGISTIC-BINARY	0.315 [-0.049, 0.672]	0.0854179412783069	0.20843574	Operative procedures - secondary OPCS
3085	LINEAR	-0.027 [-0.051, -0.003]	0.0303846827214591	LINEAR	0.011 [-0.011, 0.034]	0.322014016400922	LINEAR	-0.006 [-0.023, 0.010]	0.46810012313883	0.023699831	Heel Broadband ultrasound attenuation (BUA) manual entry
100760	LOGISTIC-BINARY	-0.047 [-0.089, -0.004]	0.0304616754373598	LOGISTIC-BINARY	0.013 [-0.027, 0.052]	0.531811927209025	LOGISTIC-BINARY	-0.015 [-0.044, 0.014]	0.307464914561105	0.04440742	Breakfast cereal consumed
23245	LINEAR	0.083 [0.008, 0.157]	0.0304854490359203	LINEAR	-0.039 [-0.100, 0.022]	0.214590248935374	LINEAR	0.006 [-0.041, 0.053]	0.803127509943481	0.013883667	Android fat mass
41210#J486	LOGISTIC-BINARY	-2.220 [-5.109, -0.648]	0.0305065956069668	LOGISTIC-BINARY	-0.373 [-1.389, 0.497]	0.428621650173655	LOGISTIC-BINARY	-0.940 [-1.837, -0.194]	0.0226261298430491	0.13500588	Operative procedures - secondary OPCS
41204#Q248	LOGISTIC-BINARY	0.721 [0.062, 1.380]	0.0305258536196461	LOGISTIC-BINARY	-0.484 [-1.291, 0.225]	0.205288944426837	LOGISTIC-BINARY	0.149 [-0.337, 0.615]	0.537971315824839	0.018754274	Diagnoses - secondary ICD10
40013#2019	LOGISTIC-BINARY	-0.592 [-1.159, -0.080]	0.0305293492025142	LOGISTIC-BINARY	-0.220 [-0.712, 0.239]	0.36202203822673	LOGISTIC-BINARY	-0.387 [-0.752, -0.043]	0.0316928387615577	0.31134102	Type of cancer: ICD9
2443	LOGISTIC-BINARY	0.036 [0.003, 0.068]	0.0305453311606507	LOGISTIC-BINARY	-0.041 [-0.078, -0.005]	0.0268916161027602	LOGISTIC-BINARY	-0.001 [-0.025, 0.023]	0.955410543661074	0.0019984066	Diabetes diagnosed by doctor
41202#H500	LOGISTIC-BINARY	0.382 [0.032, 0.725]	0.0305913728125033	LOGISTIC-BINARY	-0.179 [-0.559, 0.181]	0.340582943618602	LOGISTIC-BINARY	0.107 [-0.147, 0.355]	0.402747589553246	0.030141903	Diagnoses - main ICD10
41204#S636	LOGISTIC-BINARY	-1.161 [-2.382, -0.218]	0.0306633217099174	LOGISTIC-BINARY	0.497 [-0.411, 1.379]	0.268181347488714	LOGISTIC-BINARY	-0.345 [-1.015, 0.260]	0.284672947099689	0.020588217	Diagnoses - secondary ICD10
41200#M473	LOGISTIC-BINARY	0.090 [0.008, 0.171]	0.0306924335963256	LOGISTIC-BINARY	0.007 [-0.078, 0.092]	0.862989565106643	LOGISTIC-BINARY	0.048 [-0.010, 0.107]	0.106314086509765	0.17009278	Operative procedures - main OPCS
20002#1646	LOGISTIC-BINARY	-0.308 [-0.594, -0.034]	0.030761462289489	LOGISTIC-BINARY	-0.022 [-0.307, 0.253]	0.875026375716108	LOGISTIC-BINARY	-0.172 [-0.371, 0.022]	0.086140019289386	0.15765639	Non-cancer illness code self-reported
41204#K510	LOGISTIC-BINARY	0.638 [0.053, 1.219]	0.0307698283567832				LOGISTIC-BINARY	0.457 [-0.054, 0.957]	0.0746843873115873		Diagnoses - secondary ICD10
20004#1459	LOGISTIC-BINARY	-0.188 [-0.360, -0.019]	0.0307974617393492	LOGISTIC-BINARY	0.087 [-0.086, 0.256]	0.320446830645139	LOGISTIC-BINARY	-0.059 [-0.180, 0.061]	0.337568952124814	0.025929337	Operation code
20090#387	LOGISTIC-BINARY	0.854 [0.077, 1.647]	0.0308404884637815	LOGISTIC-BINARY	0.406 [-0.362, 1.148]	0.285839046161895	LOGISTIC-BINARY	0.616 [0.078, 1.151]	0.0234184206806134	0.42047653	Type of fat/oil used in cooking
41210#B393	LOGISTIC-BINARY	-0.795 [-1.583, -0.121]	0.0308722007367467	LOGISTIC-BINARY	0.487 [0.022, 0.945]	0.037589167677806	LOGISTIC-BINARY	0.039 [-0.342, 0.406]	0.835860725410704	0.0036350351	Operative procedures - secondary OPCS
41200#V242	LOGISTIC-BINARY	-0.839 [-1.676, -0.130]	0.0309807533796732	LOGISTIC-BINARY	0.570 [-0.138, 1.268]	0.108405800109946	LOGISTIC-BINARY	-0.164 [-0.669, 0.310]	0.510298616258615	0.0082073547	Operative procedures - main OPCS
4092	MULTINOMIAL-LOGISTIC	-999.000 [-999.000, -999.000]	0.0310042384696261	MULTINOMIAL-LOGISTIC	-999.000 [-999.000, -999.000]	0.439120246276014	MULTINOMIAL-LOGISTIC	-999.000 [-999.000, -999.000]	0.637103287180905		Heel ultrasound method (left)
41202#J159	LOGISTIC-BINARY	0.926 [0.083, 1.792]	0.0310155414420793				LOGISTIC-BINARY	0.965 [0.269, 1.681]	0.00678571047914229		Diagnoses - main ICD10
41204#R229	LOGISTIC-BINARY	0.883 [0.079, 1.705]	0.031030953867977	LOGISTIC-BINARY	0.119 [-0.800, 0.968]	0.788596732037772	LOGISTIC-BINARY	0.530 [-0.060, 1.110]	0.0736544420368018	0.21267037	Diagnoses - secondary ICD10
20003#1140871310	LOGISTIC-BINARY	-0.025 [-0.048, -0.002]	0.0310340056378432	LOGISTIC-BINARY	0.004 [-0.017, 0.025]	0.695398304304584	LOGISTIC-BINARY	-0.010 [-0.025, 0.006]	0.221834054814485	0.064186171	Treatment/medication code
22128	LOGISTIC-BINARY	0.221 [0.018, 0.420]	0.0310591207436434	LOGISTIC-BINARY	-0.290 [-0.780, 0.166]	0.227175164981663	LOGISTIC-BINARY	0.132 [-0.054, 0.313]	0.159723883423275	0.051478799	Doctor diagnosed emphysema
41204#Z018	LOGISTIC-BINARY	0.190 [0.016, 0.362]	0.0310928515196237	LOGISTIC-BINARY	-0.072 [-0.284, 0.135]	0.500076249723383	LOGISTIC-BINARY	0.082 [-0.052, 0.213]	0.226048521565124	0.05830925	Diagnoses - secondary ICD10
41210#S423	LOGISTIC-BINARY	0.569 [0.046, 1.086]	0.0311707050379541	LOGISTIC-BINARY	-0.223 [-0.901, 0.395]	0.496017482645841	LOGISTIC-BINARY	0.237 [-0.166, 0.628]	0.240799050846882	0.061832123	Operative procedures - secondary OPCS
41200#T748	LOGISTIC-BINARY	0.405 [0.032, 0.771]	0.0312132041840634	LOGISTIC-BINARY	-0.274 [-0.630, 0.064]	0.121452078386281	LOGISTIC-BINARY	0.027 [-0.226, 0.273]	0.832231041455978	0.008708681	Operative procedures - main OPCS
41200#P091	LOGISTIC-BINARY	-0.182 [-0.350, -0.018]	0.0312235980828246	LOGISTIC-BINARY	-0.081 [-0.224, 0.059]	0.2626760719037	LOGISTIC-BINARY	-0.125 [-0.233, -0.018]	0.0228234653147231	0.36161199	Operative procedures - main OPCS
25077	LINEAR	0.054 [0.005, 0.103]	0.0312443667766519	LINEAR	0.010 [-0.029, 0.049]	0.607452923260255	LINEAR	0.030 [-0.001, 0.060]	0.0551214865678269	0.17031668	Mean FA in retrolenticular part of internal capsule on FA skeleton (left)
3761	LINEAR	0.019 [0.002, 0.036]	0.0312540581949562	LINEAR	-0.015 [-0.029, -0.001]	0.0389172847137657	LINEAR	-0.002 [-0.013, 0.009]	0.762876475448515	0.0029160548	Age hay fever rhinitis or eczema diagnosed
30240	LINEAR	0.009 [0.001, 0.016]	0.0312575725176828	LINEAR	0.002 [-0.005, 0.009]	0.566112811885858	LINEAR	0.004 [-0.001, 0.010]	0.0946777754098381	0.22646743	Reticulocyte percentage
40006#C169	LOGISTIC-BINARY	0.396 [0.031, 0.754]	0.0312712772348088	LOGISTIC-BINARY	-0.174 [-0.703, 0.320]	0.503818022305671	LOGISTIC-BINARY	0.175 [-0.120, 0.463]	0.238509240062749	0.074790463	Type of cancer: ICD10
41201#W010	LOGISTIC-BINARY	0.135 [0.011, 0.257]	0.031315080813952	LOGISTIC-BINARY	0.098 [-0.019, 0.212]	0.0975695857939298	LOGISTIC-BINARY	0.111 [0.027, 0.195]	0.00955232536386344	0.66472656	External causes
41204#M4800	LOGISTIC-BINARY	0.739 [0.060, 1.419]	0.0313155241957826	LOGISTIC-BINARY	-0.801 [-1.707, -0.039]	0.0558198555806578	LOGISTIC-BINARY	0.018 [-0.488, 0.498]	0.942640133744819	0.0050074179	Diagnoses - secondary ICD10
41210#W868	LOGISTIC-BINARY	-0.589 [-1.156, -0.077]	0.0313395941229844	LOGISTIC-BINARY	-0.063 [-0.476, 0.330]	0.758271672785128	LOGISTIC-BINARY	-0.252 [-0.577, 0.058]	0.118691269448133	0.12604149	Operative procedures - secondary OPCS
41210#C792	LOGISTIC-BINARY	0.212 [0.017, 0.404]	0.0313744296619588	LOGISTIC-BINARY	0.084 [-0.104, 0.269]	0.375805185266405	LOGISTIC-BINARY	0.145 [0.010, 0.279]	0.0336409421369129	0.35042852	Operative procedures - secondary OPCS
41202#D374	LOGISTIC-BINARY	0.287 [0.023, 0.546]	0.0313787920456519	LOGISTIC-BINARY	-0.130 [-0.424, 0.153]	0.375120270896484	LOGISTIC-BINARY	0.095 [-0.099, 0.285]	0.333180030086742	0.035740394	Diagnoses - main ICD10
20002#1190	LOGISTIC-BINARY	-0.138 [-0.265, -0.013]	0.0313987335079153	LOGISTIC-BINARY	0.008 [-0.117, 0.133]	0.894384578676202	LOGISTIC-BINARY	-0.063 [-0.152, 0.025]	0.164436563486864	0.10548957	Non-cancer illness code self-reported
41200#C293	LOGISTIC-BINARY	-0.510 [-0.996, -0.063]	0.0314051730020157	LOGISTIC-BINARY	-0.336 [-0.777, 0.077]	0.121785060615423	LOGISTIC-BINARY	-0.416 [-0.738, -0.111]	0.00918095097853622	0.58972967	Operative procedures - main OPCS
20003#1141192736	LOGISTIC-BINARY	0.094 [0.008, 0.179]	0.0315839701642316	LOGISTIC-BINARY	-0.066 [-0.175, 0.041]	0.228001889833532	LOGISTIC-BINARY	0.028 [-0.039, 0.095]	0.407743743134389	0.022570077	Treatment/medication code
41202#G563	LOGISTIC-BINARY	-1.594 [-3.428, -0.363]	0.0315990252273323				LOGISTIC-BINARY	-1.060 [-2.139, -0.198]	0.0286283104528164		Diagnoses - main ICD10
20003#1140878304	LOGISTIC-BINARY	-0.311 [-0.601, -0.033]	0.0316191698514491	LOGISTIC-BINARY	-0.038 [-0.361, 0.273]	0.814274519063022	LOGISTIC-BINARY	-0.202 [-0.416, 0.005]	0.0592348644495549	0.20863287	Treatment/medication code
41202#Q211	LOGISTIC-BINARY	0.286 [0.022, 0.546]	0.0317023825815492	LOGISTIC-BINARY	-0.092 [-0.333, 0.142]	0.448562382875275	LOGISTIC-BINARY	0.076 [-0.100, 0.249]	0.39320670120343	0.036010236	Diagnoses - main ICD10
20003#1140861000	LOGISTIC-BINARY	-1.041 [-2.121, -0.178]	0.0317588469133007				LOGISTIC-BINARY	-0.897 [-1.797, -0.145]	0.0306253252254772		Treatment/medication code
41245#1380	LOGISTIC-BINARY	-0.030 [-0.057, -0.003]	0.0317699886475916	LOGISTIC-BINARY	-0.012 [-0.035, 0.010]	0.288347641081507	LOGISTIC-BINARY	-0.019 [-0.036, -0.002]	0.0332463622105004	0.32789519	Main speciality of consultant (recoded)
41204#N419	LOGISTIC-BINARY	0.317 [0.024, 0.603]	0.031839955756664	LOGISTIC-BINARY	0.187 [-0.128, 0.492]	0.23721877971664	LOGISTIC-BINARY	0.256 [0.043, 0.466]	0.0172788671919142	0.54811144	Diagnoses - secondary ICD10
41230#5JJ	LOGISTIC-BINARY	0.879 [0.075, 1.701]	0.0318435287981228	LOGISTIC-BINARY	0.698 [0.072, 1.324]	0.027624032356215	LOGISTIC-BINARY	0.824 [0.340, 1.312]	0.00084864149631721	0.72970241	PCT where patients GP was registered
41202#S4210	LOGISTIC-BINARY	0.577 [0.044, 1.103]	0.031846419031068	LOGISTIC-BINARY	-0.742 [-1.364, -0.190]	0.0125030356346563	LOGISTIC-BINARY	-0.096 [-0.479, 0.269]	0.613383964080747	0.0010783421	Diagnoses - main ICD10
41210#Y784	LOGISTIC-BINARY	0.478 [0.036, 0.913]	0.0318842297702952	LOGISTIC-BINARY	0.581 [-0.151, 1.302]	0.113232288005567	LOGISTIC-BINARY	0.502 [0.126, 0.874]	0.00833306036583725	0.81310153	Operative procedures - secondary OPCS
41202#N950	LOGISTIC-BINARY	-0.068 [-0.131, -0.006]	0.0319113029987778	LOGISTIC-BINARY	0.012 [-0.041, 0.065]	0.648785749011322	LOGISTIC-BINARY	-0.021 [-0.061, 0.020]	0.314997142617552	0.053663924	Diagnoses - main ICD10
41204#H211	LOGISTIC-BINARY	0.922 [0.078, 1.787]	0.0319171444222621				LOGISTIC-BINARY	0.300 [-0.353, 0.925]	0.353851155299908		Diagnoses - secondary ICD10
41210#T711	LOGISTIC-BINARY	-0.954 [-1.930, -0.155]	0.0319414247182086	LOGISTIC-BINARY	0.291 [-0.362, 0.918]	0.368286451435356	LOGISTIC-BINARY	-0.226 [-0.740, 0.252]	0.369002797275658	0.025731614	Operative procedures - secondary OPCS
41202#O360	LOGISTIC-BINARY	-0.841 [-1.684, -0.125]	0.0319462936911861	LOGISTIC-BINARY	0.041 [-0.457, 0.514]	0.866813023906622	LOGISTIC-BINARY	-0.258 [-0.675, 0.134]	0.209598616036234	0.059482135	Diagnoses - main ICD10
6155#7	LOGISTIC-BINARY	-0.021 [-0.039, -0.002]	0.0319526901891674	LOGISTIC-BINARY	-0.014 [-0.031, 0.003]	0.0987358513223784	LOGISTIC-BINARY	-0.016 [-0.029, -0.004]	0.00990474833427936	0.62232339	Vitamin and mineral supplements
41204#H601	LOGISTIC-BINARY	0.880 [0.074, 1.704]	0.0319550613212856	LOGISTIC-BINARY	0.108 [-0.705, 0.863]	0.785246416666717	LOGISTIC-BINARY	0.475 [-0.082, 1.020]	0.0893464820467088	0.1807221	Diagnoses - secondary ICD10
41202#M869	LOGISTIC-BINARY	-1.039 [-2.118, -0.177]	0.0319921222041908				LOGISTIC-BINARY	-0.722 [-1.469, -0.073]	0.0405092270236539		Diagnoses - main ICD10
41210#M473	LOGISTIC-BINARY	0.114 [0.009, 0.218]	0.0320367673506218	LOGISTIC-BINARY	0.173 [0.059, 0.286]	0.00275557820421921	LOGISTIC-BINARY	0.140 [0.063, 0.216]	0.00033916076177076	0.45057994	Operative procedures - secondary OPCS
4598	LOGISTIC-BINARY	0.030 [0.003, 0.057]	0.0321499430806053	LOGISTIC-BINARY	0.005 [-0.019, 0.030]	0.660315432806095	LOGISTIC-BINARY	0.015 [-0.003, 0.033]	0.107427993095837	0.19235808	Ever depressed for a whole week
6138#4	LOGISTIC-BINARY	0.027 [0.002, 0.052]	0.0321683290251721	LOGISTIC-BINARY	0.012 [-0.009, 0.032]	0.2756545355271	LOGISTIC-BINARY	0.018 [0.003, 0.034]	0.0229418126473397	0.34594083	Qualifications
40006#C329	LOGISTIC-BINARY	0.587 [0.043, 1.125]	0.0321944259117797				LOGISTIC-BINARY	0.516 [-0.011, 1.033]	0.0514183007485094		Type of cancer: ICD10
41200#111	LOGISTIC-BINARY	-0.788 [-1.576, -0.113]	0.0324318144190522	LOGISTIC-BINARY	0.124 [-0.441, 0.661]	0.655972948008907	LOGISTIC-BINARY	-0.253 [-0.696, 0.162]	0.245961661139779	0.050712094	Operative procedures - main OPCS
41202#K750	LOGISTIC-BINARY	0.421 [0.030, 0.804]	0.0324347675184565	LOGISTIC-BINARY	-0.286 [-0.853, 0.237]	0.301535705813137	LOGISTIC-BINARY	0.163 [-0.152, 0.470]	0.3034324495062	0.038381122	Diagnoses - main ICD10
20088#335	LOGISTIC-BINARY	-0.105 [-0.201, -0.009]	0.0324839955734875	LOGISTIC-BINARY	-0.025 [-0.109, 0.058]	0.55403555872983	LOGISTIC-BINARY	-0.058 [-0.121, 0.004]	0.068432032414593	0.21923703	Types of spreads/sauces consumed
20003#1141153490	LOGISTIC-BINARY	0.529 [0.038, 1.014]	0.0324996765813376	LOGISTIC-BINARY	-0.027 [-0.631, 0.537]	0.92635516036969	LOGISTIC-BINARY	0.292 [-0.082, 0.657]	0.120481026943459	0.15143725	Treatment/medication code
41248#1002	LOGISTIC-BINARY	0.101 [0.008, 0.193]	0.0325335875462906	LOGISTIC-BINARY	0.111 [0.017, 0.204]	0.0204341658391231	LOGISTIC-BINARY	0.105 [0.040, 0.171]	0.00164809482201485	0.88859117	Destinations on discharge from hospital (recoded)
1239	ORDERED-LOGISTIC	0.020 [0.002, 0.039]	0.0325379440106858				ORDERED-LOGISTIC	0.006 [-0.011, 0.023]	0.503787669333223		Current tobacco smoking
25097	LINEAR	0.053 [0.004, 0.102]	0.032558547723097	LINEAR	0.018 [-0.021, 0.056]	0.367860204256282	LINEAR	0.034 [0.004, 0.064]	0.0266819609083185	0.26282826	Mean FA in superior longitudinal fasciculus on FA skeleton (left)
41210#W818	LOGISTIC-BINARY	0.421 [0.030, 0.804]	0.032566588560397	LOGISTIC-BINARY	-0.238 [-0.661, 0.160]	0.253792240097787	LOGISTIC-BINARY	0.092 [-0.189, 0.366]	0.513844235845759	0.022089481	Operative procedures - secondary OPCS
41200#M025	LOGISTIC-BINARY	-0.222 [-0.429, -0.021]	0.0326105634643618	LOGISTIC-BINARY	0.050 [-0.155, 0.251]	0.628881682507935	LOGISTIC-BINARY	-0.092 [-0.236, 0.050]	0.210164810920551	0.064004652	Operative procedures - main OPCS
41200#K512	LOGISTIC-BINARY	0.875 [0.071, 1.699]	0.0326498985044314	LOGISTIC-BINARY	-0.686 [-1.680, 0.146]	0.133938639001008	LOGISTIC-BINARY	0.100 [-0.478, 0.648]	0.725317555406023	0.012394005	Operative procedures - main OPCS
41204#C154	LOGISTIC-BINARY	-1.149 [-2.370, -0.205]	0.0326586050247986				LOGISTIC-BINARY	-1.046 [-2.126, -0.182]	0.0310570251232386		Diagnoses - secondary ICD10
41202#K564	LOGISTIC-BINARY	0.437 [0.031, 0.836]	0.0327622902331534	LOGISTIC-BINARY	0.133 [-0.269, 0.520]	0.508950542006621	LOGISTIC-BINARY	0.267 [-0.013, 0.543]	0.0590565058575509	0.29007581	Diagnoses - main ICD10
41200#332	LOGISTIC-BINARY	0.126 [0.010, 0.242]	0.0327793062113324	LOGISTIC-BINARY	-0.097 [-0.225, 0.029]	0.13254562047747	LOGISTIC-BINARY	0.021 [-0.064, 0.106]	0.624528060505483	0.010756609	Operative procedures - main OPCS
41229#5K9	LOGISTIC-BINARY	0.087 [0.007, 0.167]	0.0327885103597312	LOGISTIC-BINARY	-0.050 [-0.131, 0.031]	0.228699028142821	LOGISTIC-BINARY	0.018 [-0.039, 0.074]	0.544175789536934	0.01839068	PCT responsible for patient data
41204#M069	LOGISTIC-BINARY	0.111 [0.009, 0.212]	0.0328318145069812	LOGISTIC-BINARY	0.058 [-0.062, 0.176]	0.339675170966416	LOGISTIC-BINARY	0.086 [0.009, 0.163]	0.0289426037773489	0.50821334	Diagnoses - secondary ICD10
41210#A735	LOGISTIC-BINARY	0.258 [0.019, 0.493]	0.0328505296072752	LOGISTIC-BINARY	0.046 [-0.202, 0.288]	0.713785189264995	LOGISTIC-BINARY	0.154 [-0.016, 0.322]	0.0732593666828619	0.22306837	Operative procedures - secondary OPCS
41204#I638	LOGISTIC-BINARY	0.735 [0.054, 1.417]	0.032889277231296				LOGISTIC-BINARY	0.360 [-0.243, 0.942]	0.23096942943943		Diagnoses - secondary ICD10
20003#1141150754	LOGISTIC-BINARY	-0.787 [-1.576, -0.111]	0.0330140456546381	LOGISTIC-BINARY	-0.090 [-0.580, 0.371]	0.708093692342211	LOGISTIC-BINARY	-0.323 [-0.728, 0.058]	0.10606385981231	0.11790964	Treatment/medication code
41204#D128	LOGISTIC-BINARY	0.135 [0.010, 0.259]	0.0331014922581425	LOGISTIC-BINARY	-0.054 [-0.230, 0.118]	0.540736487817156	LOGISTIC-BINARY	0.067 [-0.035, 0.167]	0.194999727089159	0.082536817	Diagnoses - secondary ICD10
41201#Y95	LOGISTIC-BINARY	0.147 [0.011, 0.281]	0.0331234962364305	LOGISTIC-BINARY	0.087 [-0.099, 0.269]	0.35627826443815	LOGISTIC-BINARY	0.117 [0.008, 0.225]	0.0340659353001384	0.60648394	External causes
41200#H441	LOGISTIC-BINARY	-1.581 [-3.417, -0.349]	0.0331619468051846	LOGISTIC-BINARY	-0.102 [-0.991, 0.694]	0.808757188468683	LOGISTIC-BINARY	-0.667 [-1.416, -0.015]	0.059125665702026	0.097743154	Operative procedures - main OPCS
41204#V184	LOGISTIC-BINARY	0.245 [0.017, 0.469]	0.033163279774273	LOGISTIC-BINARY	0.114 [-0.077, 0.302]	0.236423030111084	LOGISTIC-BINARY	0.170 [0.024, 0.314]	0.0211516369483822	0.38354462	Diagnoses - secondary ICD10
5507	ORDERED-LOGISTIC	0.056 [0.004, 0.107]	0.0332526488748494	ORDERED-LOGISTIC	0.011 [-0.043, 0.065]	0.691882650653836	ORDERED-LOGISTIC	0.037 [0.000, 0.074]	0.0519435908235708	0.24175406	Leg pain on walking : action taken
20003#1140867304	LOGISTIC-BINARY	0.630 [0.043, 1.211]	0.0333070681509597	LOGISTIC-BINARY	-0.397 [-1.264, 0.362]	0.331791194893906	LOGISTIC-BINARY	0.242 [-0.224, 0.693]	0.298221765908614	0.044465985	Treatment/medication code
41210#G433	LOGISTIC-BINARY	0.915 [0.070, 1.781]	0.0334396100757244				LOGISTIC-BINARY	0.390 [-0.272, 1.031]	0.236231119930042		Operative procedures - secondary OPCS
41204#Z854	LOGISTIC-BINARY	0.075 [0.006, 0.145]	0.0334606180477316	LOGISTIC-BINARY	0.082 [0.009, 0.154]	0.0263815462220628	LOGISTIC-BINARY	0.075 [0.025, 0.125]	0.00327563082767952	0.89922953	Diagnoses - secondary ICD10
20003#1140864558	LOGISTIC-BINARY	0.869 [0.066, 1.691]	0.0335247260020875	LOGISTIC-BINARY	0.000 [-0.905, 0.823]	0.999568145185795	LOGISTIC-BINARY	0.384 [-0.190, 0.941]	0.180612445964562	0.15083265	Treatment/medication code
25221	ORDERED-LOGISTIC	-0.099 [-0.191, -0.008]	0.0335397167482552	ORDERED-LOGISTIC	0.001 [-0.071, 0.073]	0.974622246547376	ORDERED-LOGISTIC	-0.037 [-0.093, 0.020]	0.20562926014955	0.091252185	Mean L1 in retrolenticular part of internal capsule on FA skeleton (left)
41202#Z360	LOGISTIC-BINARY	0.455 [0.030, 0.872]	0.0335565809288149	LOGISTIC-BINARY	0.229 [-0.104, 0.553]	0.172022815507449	LOGISTIC-BINARY	0.314 [0.053, 0.571]	0.01715754767267	0.40664259	Diagnoses - main ICD10
41251#6008	LOGISTIC-BINARY	0.465 [0.031, 0.892]	0.0335873656649898	LOGISTIC-BINARY	0.540 [0.102, 0.974]	0.0147702601722456	LOGISTIC-BINARY	0.502 [0.194, 0.807]	0.00129422986118518	0.8097977	Sources of admission to hospital (recoded)
20003#1140871984	LOGISTIC-BINARY	-0.599 [-1.186, -0.072]	0.0336205476034755	LOGISTIC-BINARY	0.074 [-0.382, 0.511]	0.743566762812404	LOGISTIC-BINARY	-0.217 [-0.568, 0.118]	0.214260070617601	0.064390652	Treatment/medication code
41210#Z943	LOGISTIC-BINARY	0.018 [0.001, 0.035]	0.033660108873624	LOGISTIC-BINARY	-0.010 [-0.026, 0.006]	0.241241830451425	LOGISTIC-BINARY	0.003 [-0.009, 0.014]	0.625690894137075	0.018958032	Operative procedures - secondary OPCS
41204#K073	LOGISTIC-BINARY	0.708 [0.049, 1.368]	0.0337332603020472	LOGISTIC-BINARY	-0.143 [-0.976, 0.608]	0.719782709311949	LOGISTIC-BINARY	0.339 [-0.162, 0.825]	0.176042248416072	0.10553972	Diagnoses - secondary ICD10
41202#I219	LOGISTIC-BINARY	0.078 [0.006, 0.151]	0.0337919161274147	LOGISTIC-BINARY	-0.035 [-0.129, 0.058]	0.459654512894833	LOGISTIC-BINARY	0.034 [-0.023, 0.091]	0.245827049710536	0.059629563	Diagnoses - main ICD10
41200#E495	LOGISTIC-BINARY	0.209 [0.014, 0.401]	0.0337929471260412	LOGISTIC-BINARY	0.232 [-0.125, 0.579]	0.195119223833003	LOGISTIC-BINARY	0.206 [0.036, 0.373]	0.0166822685819467	0.91224301	Operative procedures - main OPCS
25372	LINEAR	0.052 [0.004, 0.100]	0.033821741115509	LINEAR	0.009 [-0.029, 0.047]	0.638800532580425	LINEAR	0.028 [-0.002, 0.057]	0.0680643190249162	0.16962674	Mean ICVF in posterior thalamic radiation on FA skeleton (right)
41202#N281	LOGISTIC-BINARY	-0.437 [-0.857, -0.046]	0.0338551750603733	LOGISTIC-BINARY	0.265 [-0.157, 0.675]	0.210518586632396	LOGISTIC-BINARY	-0.121 [-0.412, 0.160]	0.407637066701611	0.017859913	Diagnoses - main ICD10
41210#Z919	LOGISTIC-BINARY	0.533 [0.034, 1.025]	0.0339452337880397	LOGISTIC-BINARY	0.375 [-0.288, 1.015]	0.255645842523415	LOGISTIC-BINARY	0.474 [0.078, 0.863]	0.0176736743921634	0.70386016	Operative procedures - secondary OPCS
41200#P069	LOGISTIC-BINARY	0.870 [0.064, 1.693]	0.0339489681532566	LOGISTIC-BINARY	0.261 [-0.529, 1.010]	0.500378461603046	LOGISTIC-BINARY	0.546 [-0.007, 1.092]	0.0497636612020328	0.2873795	Operative procedures - main OPCS
41202#M7046	LOGISTIC-BINARY	0.497 [0.032, 0.954]	0.033990103548129	LOGISTIC-BINARY	0.151 [-0.293, 0.578]	0.495102421967235	LOGISTIC-BINARY	0.313 [-0.005, 0.625]	0.0509308971696656	0.28541571	Diagnoses - main ICD10
20003#1140923022	LOGISTIC-BINARY	-0.207 [-0.401, -0.018]	0.0340779556199072	LOGISTIC-BINARY	-0.134 [-0.301, 0.031]	0.114209282885807	LOGISTIC-BINARY	-0.165 [-0.291, -0.041]	0.00979507254945772	0.57191271	Treatment/medication code
90133	LINEAR	0.018 [0.001, 0.034]	0.0341007397689453	LINEAR	0.009 [-0.005, 0.023]	0.224632313332297	LINEAR	0.012 [0.002, 0.023]	0.0227093158830219	0.4117758	Fraction acceleration <= 250 milli-gravities
41210#Z243	LOGISTIC-BINARY	0.406 [0.026, 0.780]	0.0341070460638651	LOGISTIC-BINARY	-0.531 [-1.291, 0.138]	0.140830138766668	LOGISTIC-BINARY	0.164 [-0.168, 0.486]	0.32556490017422	0.022994597	Operative procedures - secondary OPCS
25477	LINEAR	-0.052 [-0.099, -0.004]	0.0341114647213962	LINEAR	0.012 [-0.026, 0.050]	0.550081534889866	LINEAR	-0.014 [-0.043, 0.016]	0.3606923086824	0.04245311	Mean ISOVF in cingulum hippocampus on FA skeleton (left)
41204#T012	LOGISTIC-BINARY	0.907 [0.066, 1.769]	0.0341319003770848				LOGISTIC-BINARY	0.856 [0.111, 1.615]	0.0239145034110169		Diagnoses - secondary ICD10
41204#R008	LOGISTIC-BINARY	0.407 [0.025, 0.781]	0.0341812133173646	LOGISTIC-BINARY	-0.022 [-0.457, 0.392]	0.917166970354859	LOGISTIC-BINARY	0.217 [-0.065, 0.492]	0.127130940046501	0.13876991	Diagnoses - secondary ICD10
20002#1377	LOGISTIC-BINARY	-0.183 [-0.354, -0.016]	0.0341896542030946	LOGISTIC-BINARY	-0.031 [-0.188, 0.123]	0.69672372191208	LOGISTIC-BINARY	-0.097 [-0.212, 0.016]	0.0955645989052928	0.19463609	Non-cancer illness code self-reported
41210#Y263	LOGISTIC-BINARY	0.294 [0.019, 0.563]	0.03425520918873	LOGISTIC-BINARY	0.028 [-0.240, 0.288]	0.836767278519542	LOGISTIC-BINARY	0.155 [-0.035, 0.343]	0.106659175738417	0.16901514	Operative procedures - secondary OPCS
40011#8503	LOGISTIC-BINARY	-0.874 [-1.772, -0.126]	0.0343532191627238	LOGISTIC-BINARY	0.128 [-0.426, 0.654]	0.641100219545335	LOGISTIC-BINARY	-0.234 [-0.687, 0.190]	0.293427959395444	0.045990136	Histology of cancer tumour
5133	LINEAR	-0.019 [-0.036, -0.001]	0.0343915908896655	LINEAR	-0.026 [-0.041, -0.010]	0.00144296635528077	LINEAR	-0.023 [-0.035, -0.011]	0.000115419780662256	0.57791805	6mm strong meridian (right)
41210#S701	LOGISTIC-BINARY	0.416 [0.026, 0.800]	0.0343979650641966	LOGISTIC-BINARY	-0.130 [-0.545, 0.264]	0.527715668735453	LOGISTIC-BINARY	0.143 [-0.138, 0.416]	0.312203730577439	0.055773176	Operative procedures - secondary OPCS
41200#W668	LOGISTIC-BINARY	0.624 [0.039, 1.204]	0.0344338021141063	LOGISTIC-BINARY	0.082 [-0.595, 0.717]	0.804523356107652	LOGISTIC-BINARY	0.394 [-0.031, 0.810]	0.0653953635969423	0.22588623	Operative procedures - main OPCS
20003#1140861202	LOGISTIC-BINARY	0.432 [0.026, 0.830]	0.0344660582903844	LOGISTIC-BINARY	-0.078 [-0.474, 0.299]	0.690117406297731	LOGISTIC-BINARY	0.147 [-0.132, 0.419]	0.294953087390038	0.072801203	Treatment/medication code
20002#1514	LOGISTIC-BINARY	-0.308 [-0.600, -0.028]	0.0344888834665993	LOGISTIC-BINARY	-0.034 [-0.277, 0.202]	0.780134500004399	LOGISTIC-BINARY	-0.142 [-0.326, 0.037]	0.124179749396463	0.15050867	Non-cancer illness code self-reported
41200#B371	LOGISTIC-BINARY	-0.285 [-0.556, -0.026]	0.0345010062541504	LOGISTIC-BINARY	-0.026 [-0.248, 0.191]	0.818240465405857	LOGISTIC-BINARY	-0.139 [-0.309, 0.028]	0.106021922636436	0.13915239	Operative procedures - main OPCS
25158	LINEAR	0.053 [0.004, 0.102]	0.0345015400455744	LINEAR	0.024 [-0.015, 0.063]	0.22520236296404	LINEAR	0.036 [0.006, 0.066]	0.0200890446873612	0.3644824	Mean MO in corticospinal tract on FA skeleton (right)
41204#Z867	LOGISTIC-BINARY	0.038 [0.003, 0.074]	0.0345231837317393	LOGISTIC-BINARY	-0.028 [-0.068, 0.013]	0.181874987587928	LOGISTIC-BINARY	0.008 [-0.019, 0.034]	0.56407841918896	0.016402818	Diagnoses - secondary ICD10
41204#V180	LOGISTIC-BINARY	-0.295 [-0.576, -0.027]	0.0345920834084464	LOGISTIC-BINARY	-0.098 [-0.312, 0.110]	0.361167963069616	LOGISTIC-BINARY	-0.173 [-0.342, -0.008]	0.0421705854227698	0.26435044	Diagnoses - secondary ICD10
20003#1140926794	LOGISTIC-BINARY	-1.133 [-2.353, -0.193]	0.0346069335888476				LOGISTIC-BINARY	-1.382 [-2.446, -0.548]	0.00352614110339979		Treatment/medication code
23109	LINEAR	0.006 [0.000, 0.011]	0.0346069687737479	LINEAR	-0.003 [-0.008, 0.002]	0.245913118406237	LINEAR	0.001 [-0.002, 0.005]	0.523168286052725	0.019295914	Impedance of arm (right)
41210#C191	LOGISTIC-BINARY	0.624 [0.039, 1.204]	0.0346153395559334	LOGISTIC-BINARY	0.064 [-0.457, 0.560]	0.80291613666826	LOGISTIC-BINARY	0.300 [-0.083, 0.674]	0.119222947351158	0.15655808	Operative procedures - secondary OPCS
41204#Y400	LOGISTIC-BINARY	0.265 [0.017, 0.509]	0.034629126835752	LOGISTIC-BINARY	0.071 [-0.217, 0.352]	0.62225104219074	LOGISTIC-BINARY	0.174 [-0.013, 0.358]	0.0651999766839127	0.31351218	Diagnoses - secondary ICD10
41202#C673	LOGISTIC-BINARY	0.578 [0.035, 1.114]	0.0346406142269589	LOGISTIC-BINARY	0.709 [-0.071, 1.489]	0.0712465933781627	LOGISTIC-BINARY	0.568 [0.129, 1.003]	0.0105069617803881	0.78677505	Diagnoses - main ICD10
22617#6214	LOGISTIC-BINARY	-0.260 [-0.506, -0.023]	0.0346453631623515	LOGISTIC-BINARY	-0.134 [-0.399, 0.122]	0.312382990560256	LOGISTIC-BINARY	-0.204 [-0.383, -0.029]	0.0239357203177916	0.48765251	Job SOC coding
25670	LINEAR	0.052 [0.004, 0.100]	0.0346546800395512	LINEAR	0.020 [-0.018, 0.058]	0.30031304747434	LINEAR	0.035 [0.005, 0.064]	0.0224693045999791	0.31286111	Weighted-mean ICVF in tract posterior thalamic radiation (right)
2237	ORDERED-LOGISTIC	0.019 [0.001, 0.037]	0.0346577927480044	ORDERED-LOGISTIC	-0.008 [-0.026, 0.009]	0.357268510546696	ORDERED-LOGISTIC	0.004 [-0.008, 0.017]	0.521099967844739	0.031145107	Plays computer games
41200#O033	LOGISTIC-BINARY	0.905 [0.064, 1.768]	0.0346760657970946	LOGISTIC-BINARY	0.330 [-0.556, 1.172]	0.446706846498747	LOGISTIC-BINARY	0.620 [0.021, 1.214]	0.0400192483844455	0.35328278	Operative procedures - main OPCS
41202#M180	LOGISTIC-BINARY	0.477 [0.028, 0.917]	0.034681524354776	LOGISTIC-BINARY	0.076 [-0.360, 0.493]	0.726739997406343	LOGISTIC-BINARY	0.248 [-0.060, 0.549]	0.11013488487675	0.20180522	Diagnoses - main ICD10
20003#1140879406	LOGISTIC-BINARY	0.059 [0.004, 0.113]	0.0347146327314805	LOGISTIC-BINARY	-0.037 [-0.097, 0.024]	0.235399445897009	LOGISTIC-BINARY	0.014 [-0.027, 0.054]	0.50693770998952	0.02166215	Treatment/medication code
41210#658	LOGISTIC-BINARY	-0.941 [-1.918, -0.140]	0.0347168988193519	LOGISTIC-BINARY	-0.036 [-1.000, 0.828]	0.93764018362965	LOGISTIC-BINARY	-0.564 [-1.220, 0.020]	0.072213800392323	0.16429991	Operative procedures - secondary OPCS
20003#1140909702	LOGISTIC-BINARY	0.167 [0.011, 0.321]	0.0348140844449645	LOGISTIC-BINARY	-0.078 [-0.262, 0.102]	0.401681513972016	LOGISTIC-BINARY	0.059 [-0.059, 0.176]	0.322087255103646	0.044935223	Treatment/medication code
25300	ORDERED-LOGISTIC	-0.099 [-0.191, -0.007]	0.0349022211277636	ORDERED-LOGISTIC	0.008 [-0.064, 0.080]	0.826558667613292	ORDERED-LOGISTIC	-0.033 [-0.090, 0.024]	0.257842789104074	0.072797969	Mean L3 in splenium of corpus callosum on FA skeleton
41204#S017	LOGISTIC-BINARY	0.905 [0.063, 1.769]	0.0349038286608796	LOGISTIC-BINARY	-0.553 [-1.271, 0.079]	0.104559793527867	LOGISTIC-BINARY	-0.022 [-0.525, 0.453]	0.929467398515304	0.008615016	Diagnoses - secondary ICD10
23100	LINEAR	-0.008 [-0.015, -0.001]	0.0349833342641558	LINEAR	0.000 [-0.007, 0.006]	0.95355266621673	LINEAR	-0.004 [-0.009, 0.001]	0.0856800274004708	0.12535997	Whole body fat mass
41204#Z820	LOGISTIC-BINARY	-0.481 [-0.949, -0.050]	0.0350163305237778	LOGISTIC-BINARY	0.063 [-0.298, 0.411]	0.726554357320418	LOGISTIC-BINARY	-0.160 [-0.441, 0.111]	0.254445241985354	0.062349461	Diagnoses - secondary ICD10
25627	ORDERED-LOGISTIC	-0.099 [-0.191, -0.007]	0.0350778270712516	ORDERED-LOGISTIC	0.004 [-0.069, 0.076]	0.916800640736286	ORDERED-LOGISTIC	-0.034 [-0.091, 0.023]	0.237964476423821	0.085345298	Weighted-mean L3 in tract cingulate gyrus part of cingulum (left)
25761	LINEAR	-0.053 [-0.103, -0.004]	0.0351637249990057	LINEAR	-0.021 [-0.061, 0.018]	0.291278599443414	LINEAR	-0.032 [-0.062, -0.001]	0.0435154238826237	0.32294613	90th percentile of BOLD effect (in group-defined mask) for shapes activation
1618	LOGISTIC-BINARY	-0.024 [-0.046, -0.002]	0.0351881322625604	LOGISTIC-BINARY	-0.003 [-0.026, 0.019]	0.769337799767775	LOGISTIC-BINARY	-0.011 [-0.027, 0.005]	0.162128230445895	0.20585281	Alcohol usually taken with meals
41202#N813	LOGISTIC-BINARY	0.248 [0.015, 0.478]	0.0351981319922713	LOGISTIC-BINARY	0.039 [-0.154, 0.228]	0.686425286214566	LOGISTIC-BINARY	0.120 [-0.028, 0.266]	0.110128915578035	0.17198597	Diagnoses - main ICD10
41204#I609	LOGISTIC-BINARY	0.538 [0.031, 1.037]	0.0352061896507012	LOGISTIC-BINARY	0.509 [-0.110, 1.117]	0.101314576891653	LOGISTIC-BINARY	0.525 [0.134, 0.910]	0.00787540078642674	0.94365609	Diagnoses - secondary ICD10
41210#O142	LOGISTIC-BINARY	0.098 [0.006, 0.188]	0.0352660152382568	LOGISTIC-BINARY	-0.053 [-0.133, 0.026]	0.192162589256614	LOGISTIC-BINARY	0.009 [-0.051, 0.068]	0.777348724088929	0.014552715	Operative procedures - secondary OPCS
25489	LINEAR	0.052 [0.004, 0.100]	0.0353510546872487	LINEAR	0.041 [0.002, 0.079]	0.0376919899187899	LINEAR	0.046 [0.016, 0.076]	0.00262909483732245	0.72533184	Weighted-mean FA in tract acoustic radiation (right)
41202#G729	LOGISTIC-BINARY	0.564 [0.032, 1.090]	0.0353804210723218	LOGISTIC-BINARY	0.234 [-0.591, 1.010]	0.561742862875468	LOGISTIC-BINARY	0.458 [0.016, 0.892]	0.0397084862374361	0.49967328	Diagnoses - main ICD10
2936	ORDERED-LOGISTIC	0.036 [0.002, 0.070]	0.0354122289207312				ORDERED-LOGISTIC	0.036 [0.002, 0.069]	0.0374741702090296		Likelihood of resuming smoking
41210#Y021	LOGISTIC-BINARY	0.151 [0.009, 0.290]	0.0354174611273771	LOGISTIC-BINARY	-0.072 [-0.262, 0.113]	0.447883524790491	LOGISTIC-BINARY	0.066 [-0.046, 0.178]	0.245802385803251	0.0617484	Operative procedures - secondary OPCS
41200#867	LOGISTIC-BINARY	0.901 [0.060, 1.764]	0.0354362818852724	LOGISTIC-BINARY	0.072 [-0.908, 0.966]	0.878354789558187	LOGISTIC-BINARY	0.515 [-0.104, 1.122]	0.097228232188256	0.19945522	Operative procedures - main OPCS
20088#349	LOGISTIC-BINARY	0.085 [0.005, 0.164]	0.0355549242566485	LOGISTIC-BINARY	-0.034 [-0.106, 0.037]	0.346520356514969	LOGISTIC-BINARY	0.019 [-0.034, 0.072]	0.480464617909668	0.028439222	Types of spreads/sauces consumed
20003#1141177600	LOGISTIC-BINARY	0.187 [0.011, 0.359]	0.0355673793114833	LOGISTIC-BINARY	-0.135 [-0.362, 0.085]	0.236372641733791	LOGISTIC-BINARY	0.051 [-0.086, 0.187]	0.463195235222593	0.026162591	Treatment/medication code
41204#K298	LOGISTIC-BINARY	0.061 [0.004, 0.117]	0.0355760627388648	LOGISTIC-BINARY	0.048 [-0.022, 0.117]	0.17948427269747	LOGISTIC-BINARY	0.054 [0.010, 0.097]	0.0164411183733581	0.77126139	Diagnoses - secondary ICD10
41200#K591	LOGISTIC-BINARY	0.378 [0.021, 0.728]	0.0356595924302427	LOGISTIC-BINARY	0.248 [-0.276, 0.752]	0.341734634066105	LOGISTIC-BINARY	0.337 [0.045, 0.623]	0.0221083435180603	0.68287247	Operative procedures - main OPCS
20001#1006	LOGISTIC-BINARY	0.225 [0.013, 0.433]	0.0357409113988863	LOGISTIC-BINARY	-0.640 [-1.111, -0.208]	0.00526879353794137	LOGISTIC-BINARY	0.047 [-0.141, 0.232]	0.618935768186712	0.00066757336	Cancer code self-reported
20003#1140870554	LOGISTIC-BINARY	0.900 [0.058, 1.765]	0.0358674365721694	LOGISTIC-BINARY	-0.325 [-1.144, 0.402]	0.403958587343123	LOGISTIC-BINARY	0.203 [-0.355, 0.735]	0.463574434800892	0.036981959	Treatment/medication code
41200#298	LOGISTIC-BINARY	0.081 [0.005, 0.156]	0.035898166449137	LOGISTIC-BINARY	0.082 [0.001, 0.163]	0.0454233965282684	LOGISTIC-BINARY	0.078 [0.023, 0.133]	0.0051067431361165	0.9768129	Operative procedures - main OPCS
25091	LINEAR	0.051 [0.003, 0.099]	0.0359113616974115	LINEAR	0.011 [-0.027, 0.049]	0.574306898654084	LINEAR	0.028 [-0.002, 0.057]	0.065868962200049	0.19589829	Mean FA in cingulum cingulate gyrus on FA skeleton (left)
41200#E092	LOGISTIC-BINARY	-0.447 [-0.881, -0.043]	0.0359679293459271	LOGISTIC-BINARY	0.085 [-0.309, 0.464]	0.665595479882409	LOGISTIC-BINARY	-0.172 [-0.459, 0.104]	0.229797985019042	0.067574747	Operative procedures - main OPCS
41202#K631	LOGISTIC-BINARY	0.332 [0.018, 0.640]	0.0360438476362504	LOGISTIC-BINARY	0.357 [-0.012, 0.718]	0.0547941647728453	LOGISTIC-BINARY	0.342 [0.104, 0.576]	0.00457867157567697	0.92050421	Diagnoses - main ICD10
25031	LINEAR	-0.052 [-0.101, -0.003]	0.0360957154201788	LINEAR	-0.021 [-0.060, 0.017]	0.273441940871713	LINEAR	-0.033 [-0.063, -0.003]	0.0295101865383849	0.33061671	Median T2star in putamen (right)
41202#H900	LOGISTIC-BINARY	0.897 [0.056, 1.759]	0.0361267720890609	LOGISTIC-BINARY	-0.692 [-1.685, 0.137]	0.129127722800793	LOGISTIC-BINARY	0.066 [-0.527, 0.625]	0.821104484091138	0.012489824	Diagnoses - main ICD10
41229#5QD	LOGISTIC-BINARY	0.132 [0.008, 0.256]	0.0361393158201265	LOGISTIC-BINARY	0.025 [-0.092, 0.141]	0.673444123835712	LOGISTIC-BINARY	0.075 [-0.010, 0.159]	0.0824747967063776	0.21511109	PCT responsible for patient data
41200#T079	LOGISTIC-BINARY	0.899 [0.056, 1.763]	0.0361976091477362				LOGISTIC-BINARY	0.587 [-0.120, 1.285]	0.0977119605194682		Operative procedures - main OPCS
41200#M292	LOGISTIC-BINARY	0.182 [0.010, 0.352]	0.0362203360720915	LOGISTIC-BINARY	-0.014 [-0.190, 0.159]	0.877179029740998	LOGISTIC-BINARY	0.085 [-0.038, 0.205]	0.171968756081364	0.115826	Operative procedures - main OPCS
41200#D282	LOGISTIC-BINARY	0.291 [0.016, 0.561]	0.0363061691785136	LOGISTIC-BINARY	-0.151 [-0.461, 0.146]	0.327302848775501	LOGISTIC-BINARY	0.078 [-0.125, 0.278]	0.444275493736383	0.033680499	Operative procedures - main OPCS
20002#1072	LOGISTIC-BINARY	-0.118 [-0.229, -0.008]	0.0363397684744208	LOGISTIC-BINARY	0.013 [-0.099, 0.123]	0.824005574330545	LOGISTIC-BINARY	-0.051 [-0.129, 0.026]	0.194392178326885	0.1022373	Non-cancer illness code self-reported
90088	LINEAR	-0.017 [-0.033, -0.001]	0.0363647937793685	LINEAR	-0.010 [-0.024, 0.004]	0.14636155590319	LINEAR	-0.013 [-0.024, -0.003]	0.0136541519816806	0.51722974	No-wear time bias adjusted acceleration standard deviation
20003#1140879630	LOGISTIC-BINARY	-0.377 [-0.742, -0.033]	0.0365774460734884	LOGISTIC-BINARY	-0.232 [-0.565, 0.086]	0.161857523944717	LOGISTIC-BINARY	-0.299 [-0.543, -0.065]	0.0140669461035049	0.55388218	Treatment/medication code
1339	ORDERED-LOGISTIC	-0.015 [-0.030, -0.001]	0.0366120679011372	ORDERED-LOGISTIC	-0.013 [-0.026, 0.000]	0.0487068345845031	ORDERED-LOGISTIC	-0.014 [-0.023, -0.004]	0.00599829039278152	0.82297623	Non-oily fish intake
41204#I743	LOGISTIC-BINARY	0.265 [0.014, 0.511]	0.0366489419569968	LOGISTIC-BINARY	-0.081 [-0.680, 0.478]	0.783625261075873	LOGISTIC-BINARY	0.202 [-0.028, 0.428]	0.0816597657888552	0.28254479	Diagnoses - secondary ICD10
40011#8041	LOGISTIC-BINARY	0.236 [0.012, 0.456]	0.0367317181926445	LOGISTIC-BINARY	-0.172 [-0.957, 0.537]	0.647099354504347	LOGISTIC-BINARY	0.180 [-0.034, 0.390]	0.0952024929971199	0.30429193	Histology of cancer tumour
6139#100	LOGISTIC-BINARY	-0.021 [-0.042, -0.001]	0.036756600930831	LOGISTIC-BINARY	0.000 [-0.018, 0.018]	0.96899362958555	LOGISTIC-BINARY	-0.010 [-0.023, 0.004]	0.160257135357626	0.126939	Gas or solid-fuel cooking/heating
41204#V289	LOGISTIC-BINARY	0.897 [0.054, 1.761]	0.0367586094952559	LOGISTIC-BINARY	0.342 [-0.539, 1.179]	0.427892052400923	LOGISTIC-BINARY	0.627 [0.029, 1.219]	0.0377147277964594	0.3697753	Diagnoses - secondary ICD10
41200#N068	LOGISTIC-BINARY	0.943 [0.057, 1.856]	0.036771594079594	LOGISTIC-BINARY	-0.525 [-1.637, 0.401]	0.301206203433129	LOGISTIC-BINARY	0.233 [-0.411, 0.847]	0.463102729336499	0.034195155	Operative procedures - main OPCS
23320	LINEAR	-0.056 [-0.109, -0.003]	0.0368453174797948	LINEAR	-0.005 [-0.050, 0.039]	0.807158834573743	LINEAR	-0.025 [-0.059, 0.009]	0.151114725694538	0.14804362	Leg BMC (bone mineral content) (left)
20003#1140868460	LOGISTIC-BINARY	-0.444 [-0.878, -0.041]	0.0368786107539396	LOGISTIC-BINARY	0.178 [-0.169, 0.515]	0.307647860753735	LOGISTIC-BINARY	-0.092 [-0.358, 0.165]	0.490321767352003	0.024208333	Treatment/medication code
41204#B951	LOGISTIC-BINARY	0.295 [0.015, 0.569]	0.0369069813604157	LOGISTIC-BINARY	0.301 [0.014, 0.581]	0.0373945573875536	LOGISTIC-BINARY	0.295 [0.096, 0.492]	0.00347110128806467	0.97717088	Diagnoses - secondary ICD10
20003#1141189776	LOGISTIC-BINARY	0.740 [0.038, 1.442]	0.0369095212447243				LOGISTIC-BINARY	0.475 [-0.109, 1.044]	0.104190581885986		Treatment/medication code
41200#N101	LOGISTIC-BINARY	0.898 [0.053, 1.765]	0.0369692004259058	LOGISTIC-BINARY	0.704 [-0.072, 1.480]	0.0717996646622906	LOGISTIC-BINARY	0.787 [0.220, 1.359]	0.00638196438117021	0.74218172	Operative procedures - main OPCS
20157	LINEAR	0.016 [0.001, 0.032]	0.0370266505027965	LINEAR	0.001 [-0.012, 0.014]	0.850331085445436	LINEAR	0.007 [-0.003, 0.017]	0.150900644087757	0.14149694	Duration to complete alphanumeric path (trail #2)
41200#A812	LOGISTIC-BINARY	-0.486 [-0.963, -0.046]	0.037067920075455	LOGISTIC-BINARY	0.379 [-0.051, 0.800]	0.0797471377754875	LOGISTIC-BINARY	-0.046 [-0.350, 0.246]	0.760327617783473	0.0067596221	Operative procedures - main OPCS
22617#9233	LOGISTIC-BINARY	0.174 [0.009, 0.336]	0.0370894437542409	LOGISTIC-BINARY	0.087 [-0.087, 0.259]	0.32208119231042	LOGISTIC-BINARY	0.135 [0.016, 0.253]	0.0254278151116863	0.47697961	Job SOC coding
25507	LINEAR	0.051 [0.003, 0.098]	0.0370937172925197	LINEAR	-0.001 [-0.039, 0.037]	0.956420311682761	LINEAR	0.023 [-0.007, 0.052]	0.134902645852687	0.096384831	Weighted-mean FA in tract posterior thalamic radiation (left)
41202#N938	LOGISTIC-BINARY	0.149 [0.008, 0.288]	0.0371025983291372	LOGISTIC-BINARY	0.028 [-0.090, 0.145]	0.639221965631532	LOGISTIC-BINARY	0.078 [-0.013, 0.167]	0.0899325303196515	0.19503629	Diagnoses - main ICD10
41200#Q163	LOGISTIC-BINARY	-0.498 [-0.988, -0.047]	0.0371287617814176	LOGISTIC-BINARY	0.116 [-0.269, 0.488]	0.54532425126782	LOGISTIC-BINARY	-0.144 [-0.441, 0.143]	0.333960622518908	0.046138633	Operative procedures - main OPCS
25491	LINEAR	0.051 [0.003, 0.098]	0.0371807399524547	LINEAR	0.027 [-0.011, 0.065]	0.160887639498052	LINEAR	0.038 [0.009, 0.068]	0.01087415639831	0.44654492	Weighted-mean FA in tract anterior thalamic radiation (right)
41200#T122	LOGISTIC-BINARY	0.211 [0.011, 0.409]	0.0372358581650046	LOGISTIC-BINARY	-0.142 [-0.386, 0.094]	0.245073018127079	LOGISTIC-BINARY	0.063 [-0.091, 0.214]	0.418438556974049	0.026294943	Operative procedures - main OPCS
41210#K232	LOGISTIC-BINARY	0.935 [0.054, 1.842]	0.037273484277556				LOGISTIC-BINARY	0.490 [-0.181, 1.144]	0.143836151557968		Operative procedures - secondary OPCS
41202#C609	LOGISTIC-BINARY	0.736 [0.036, 1.437]	0.0373912943589865	LOGISTIC-BINARY	-0.245 [-1.068, 0.490]	0.532268886857979	LOGISTIC-BINARY	0.260 [-0.253, 0.755]	0.309348545928133	0.066371948	Diagnoses - main ICD10
41202#G403	LOGISTIC-BINARY	-0.352 [-0.694, -0.029]	0.0374024408118747	LOGISTIC-BINARY	0.126 [-0.148, 0.394]	0.360269027751909	LOGISTIC-BINARY	-0.075 [-0.286, 0.131]	0.479368909684596	0.028770108	Diagnoses - main ICD10
41202#E46	LOGISTIC-BINARY	0.937 [0.054, 1.847]	0.0374038188041799				LOGISTIC-BINARY	0.701 [-0.049, 1.450]	0.0637681526534701		Diagnoses - main ICD10
41204#G470	LOGISTIC-BINARY	0.430 [0.020, 0.832]	0.0374728878829745	LOGISTIC-BINARY	-0.141 [-0.688, 0.370]	0.600155662552369	LOGISTIC-BINARY	0.205 [-0.118, 0.520]	0.206047711284813	0.09371715	Diagnoses - secondary ICD10
41200#U294	LOGISTIC-BINARY	0.735 [0.035, 1.434]	0.0375392093479324	LOGISTIC-BINARY	0.218 [-0.427, 0.830]	0.494063092649253	LOGISTIC-BINARY	0.447 [-0.020, 0.904]	0.056761947508472	0.28088963	Operative procedures - main OPCS
41204#L984	LOGISTIC-BINARY	-0.647 [-1.299, -0.069]	0.0375879297799071	LOGISTIC-BINARY	-0.783 [-1.771, 0.039]	0.0841572520155307	LOGISTIC-BINARY	-0.692 [-1.223, -0.212]	0.00691695191205302	0.80720943	Diagnoses - secondary ICD10
41202#S270	LOGISTIC-BINARY	0.716 [0.035, 1.397]	0.037679104477766	LOGISTIC-BINARY	0.099 [-0.637, 0.787]	0.782603868382835	LOGISTIC-BINARY	0.418 [-0.070, 0.896]	0.0880528535819929	0.22005948	Diagnoses - main ICD10
41202#I7020	LOGISTIC-BINARY	0.262 [0.012, 0.508]	0.0377142232667273	LOGISTIC-BINARY	-0.054 [-0.676, 0.525]	0.858282472352574	LOGISTIC-BINARY	0.198 [-0.032, 0.424]	0.0873979040164969	0.33962816	Diagnoses - main ICD10
20003#1140873780	LOGISTIC-BINARY	0.567 [0.025, 1.101]	0.0377954690652234	LOGISTIC-BINARY	0.205 [-0.383, 0.767]	0.480749169435979	LOGISTIC-BINARY	0.395 [0.001, 0.782]	0.0465735659104501	0.36854738	Treatment/medication code
25326	ORDERED-LOGISTIC	-0.097 [-0.189, -0.006]	0.0378338842658281	ORDERED-LOGISTIC	-0.011 [-0.083, 0.062]	0.776714728207733	ORDERED-LOGISTIC	-0.043 [-0.100, 0.014]	0.139434119302792	0.14606018	Mean L3 in sagittal stratum on FA skeleton (right)
41200#K592	LOGISTIC-BINARY	0.295 [0.013, 0.572]	0.0379228143503922	LOGISTIC-BINARY	-0.029 [-0.421, 0.346]	0.882729754749676	LOGISTIC-BINARY	0.178 [-0.049, 0.401]	0.120229188771476	0.18035495	Operative procedures - main OPCS
41205#V132	LOGISTIC-BINARY	-1.538 [-3.373, -0.304]	0.0381198400396433				LOGISTIC-BINARY	-0.484 [-1.344, 0.264]	0.231657230044217		Diagnoses - secondary ICD9
20004#1500	LOGISTIC-BINARY	0.097 [0.005, 0.188]	0.0381377554597463	LOGISTIC-BINARY	0.037 [-0.057, 0.130]	0.435832703614814	LOGISTIC-BINARY	0.065 [0.000, 0.130]	0.0494988768240762	0.37031114	Operation code
103260	ORDERED-LOGISTIC	0.221 [0.012, 0.430]	0.0382497215263551	ORDERED-LOGISTIC	0.061 [-0.121, 0.244]	0.509864426305152	ORDERED-LOGISTIC	0.131 [-0.006, 0.269]	0.0614214089553408	0.26003191	Vegetarian sausages/burgers intake
25861	LINEAR	0.046 [0.002, 0.089]	0.0382809485472668	LINEAR	0.009 [-0.026, 0.043]	0.629764252187733	LINEAR	0.024 [-0.003, 0.051]	0.0778767218989102	0.18808329	Volume of grey matter in Occipital Fusiform Gyrus (right)
41204#L728	LOGISTIC-BINARY	0.932 [0.049, 1.842]	0.0383041141214775				LOGISTIC-BINARY	0.581 [-0.151, 1.301]	0.113066530207337		Diagnoses - secondary ICD10
20003#1140871700	LOGISTIC-BINARY	0.932 [0.049, 1.842]	0.038305564041873				LOGISTIC-BINARY	0.503 [-0.150, 1.141]	0.123448668065516		Treatment/medication code
25795	LINEAR	0.045 [0.002, 0.088]	0.0383671465914216	LINEAR	0.033 [-0.001, 0.067]	0.0597071886760318	LINEAR	0.039 [0.012, 0.065]	0.00452785869508101	0.65395898	Volume of grey matter in Precentral Gyrus (right)
25575	ORDERED-LOGISTIC	-0.097 [-0.188, -0.005]	0.0383712944700122	ORDERED-LOGISTIC	-0.003 [-0.075, 0.069]	0.937334136085517	ORDERED-LOGISTIC	-0.037 [-0.094, 0.020]	0.200821385550636	0.11476683	Weighted-mean L1 in tract parahippocampal part of cingulum (left)
41200#C471	LOGISTIC-BINARY	-0.697 [-1.408, -0.075]	0.0384318417563843	LOGISTIC-BINARY	-0.380 [-1.311, 0.427]	0.38355289061387	LOGISTIC-BINARY	-0.588 [-1.138, -0.089]	0.0270827885607122	0.57073957	Operative procedures - main OPCS
25663	LINEAR	0.050 [0.003, 0.098]	0.0384717966115682	LINEAR	0.012 [-0.026, 0.050]	0.549023552055722	LINEAR	0.030 [0.000, 0.059]	0.0507855669641449	0.2129503	Weighted-mean ICVF in tract inferior fronto-occipital fasciculus (right)
41204#N938	LOGISTIC-BINARY	-0.330 [-0.652, -0.025]	0.0384808404594969	LOGISTIC-BINARY	-0.061 [-0.309, 0.180]	0.625239615721798	LOGISTIC-BINARY	-0.161 [-0.355, 0.028]	0.0992023269173122	0.18399471	Diagnoses - secondary ICD10
41200#385	LOGISTIC-BINARY	-0.696 [-1.407, -0.074]	0.0385822680810871	LOGISTIC-BINARY	0.346 [-0.188, 0.865]	0.194699865427226	LOGISTIC-BINARY	-0.135 [-0.543, 0.253]	0.505923177846397	0.016122304	Operative procedures - main OPCS
25033	LINEAR	-0.052 [-0.101, -0.003]	0.0386768493567467	LINEAR	0.001 [-0.037, 0.040]	0.947594264116671	LINEAR	-0.020 [-0.050, 0.010]	0.198787125177238	0.096092395	Median T2star in pallidum (right)
41210#H558	LOGISTIC-BINARY	-0.448 [-0.890, -0.037]	0.0386923283401492	LOGISTIC-BINARY	0.075 [-0.397, 0.527]	0.748351723489145	LOGISTIC-BINARY	-0.222 [-0.539, 0.081]	0.160091621010464	0.10288826	Operative procedures - secondary OPCS
41202#J449	LOGISTIC-BINARY	0.213 [0.009, 0.414]	0.0387043179335385	LOGISTIC-BINARY	0.007 [-0.721, 0.681]	0.983836144229059	LOGISTIC-BINARY	0.180 [-0.015, 0.372]	0.0676386465129986	0.57997221	Diagnoses - main ICD10
40002#J690	LOGISTIC-BINARY	0.333 [0.013, 0.646]	0.0387393764592558	LOGISTIC-BINARY	-0.207 [-0.764, 0.310]	0.446830976094766	LOGISTIC-BINARY	0.163 [-0.110, 0.429]	0.235234597505767	0.089353919	Contributory (secondary) causes of death: ICD10
40011#9532	LOGISTIC-BINARY	0.928 [0.046, 1.837]	0.0388233058173908	LOGISTIC-BINARY	0.521 [-0.392, 1.407]	0.249315451171222	LOGISTIC-BINARY	0.723 [0.097, 1.350]	0.0225877711952151	0.52890164	Histology of cancer tumour
20002#1086	LOGISTIC-BINARY	0.225 [0.009, 0.437]	0.0389136077501698	LOGISTIC-BINARY	0.278 [0.022, 0.530]	0.0316954662073662	LOGISTIC-BINARY	0.248 [0.084, 0.410]	0.00289098856210054	0.75257725	Non-cancer illness code self-reported
41202#E109	LOGISTIC-BINARY	0.283 [0.011, 0.549]	0.0389811939482595	LOGISTIC-BINARY	0.065 [-0.221, 0.344]	0.649242029938506	LOGISTIC-BINARY	0.177 [-0.019, 0.369]	0.0748210518835115	0.2743721	Diagnoses - main ICD10
20485	ORDERED-LOGISTIC	-0.039 [-0.077, -0.002]	0.0389855688607631	ORDERED-LOGISTIC	-0.003 [-0.039, 0.032]	0.854293800757207	ORDERED-LOGISTIC	-0.022 [-0.047, 0.004]	0.0932105959691441	0.16877408	Ever contemplated self-harm
41202#R876	LOGISTIC-BINARY	-0.155 [-0.305, -0.009]	0.0390423581397571	LOGISTIC-BINARY	-0.006 [-0.134, 0.120]	0.922753374654566	LOGISTIC-BINARY	-0.075 [-0.172, 0.020]	0.125642783767392	0.13369691	Diagnoses - main ICD10
41202#Z139	LOGISTIC-BINARY	0.317 [0.012, 0.616]	0.0390954573504723	LOGISTIC-BINARY	-0.107 [-0.442, 0.215]	0.52275200794033	LOGISTIC-BINARY	0.116 [-0.107, 0.334]	0.303643061546537	0.062449347	Diagnoses - main ICD10
41210#Z895	LOGISTIC-BINARY	0.137 [0.006, 0.266]	0.0391244326421663	LOGISTIC-BINARY	-0.008 [-0.149, 0.130]	0.905426787807936	LOGISTIC-BINARY	0.070 [-0.025, 0.164]	0.146749928053004	0.13477351	Operative procedures - secondary OPCS
41200#H303	LOGISTIC-BINARY	0.731 [0.029, 1.433]	0.0391712602917808	LOGISTIC-BINARY	0.011 [-0.792, 0.749]	0.977995638462514	LOGISTIC-BINARY	0.389 [-0.125, 0.890]	0.130439233525051	0.175413	Operative procedures - main OPCS
41230#5LK	LOGISTIC-BINARY	0.265 [0.010, 0.514]	0.0391804598367533	LOGISTIC-BINARY	0.301 [0.056, 0.542]	0.0151475754996031	LOGISTIC-BINARY	0.276 [0.101, 0.450]	0.00189689460563176	0.83901525	PCT where patients GP was registered
41210#C712	LOGISTIC-BINARY	0.036 [0.002, 0.071]	0.0391812594736554	LOGISTIC-BINARY	-0.024 [-0.060, 0.012]	0.187833259896278	LOGISTIC-BINARY	0.005 [-0.019, 0.030]	0.669925213509727	0.017211905	Operative procedures - secondary OPCS
41202#C851	LOGISTIC-BINARY	0.257 [0.010, 0.500]	0.0392343128573999	LOGISTIC-BINARY	-0.243 [-0.518, 0.021]	0.0760704442739107	LOGISTIC-BINARY	0.015 [-0.167, 0.193]	0.873630220469205	0.0070275068	Diagnoses - main ICD10
41204#F801	LOGISTIC-BINARY	0.471 [0.017, 0.917]	0.0392435367211712	LOGISTIC-BINARY	-0.395 [-1.410, 0.476]	0.403064824337613	LOGISTIC-BINARY	0.277 [-0.128, 0.671]	0.171754515338653	0.10428517	Diagnoses - secondary ICD10
40006#C349	LOGISTIC-BINARY	0.170 [0.007, 0.331]	0.0392814284869398	LOGISTIC-BINARY	0.031 [-0.370, 0.416]	0.877060073685386	LOGISTIC-BINARY	0.143 [-0.007, 0.292]	0.0592730467931964	0.52079648	Type of cancer: ICD10
41202#K869	LOGISTIC-BINARY	0.496 [0.018, 0.966]	0.0393585912694435	LOGISTIC-BINARY	-0.404 [-1.001, 0.139]	0.161938607164047	LOGISTIC-BINARY	0.094 [-0.268, 0.444]	0.602045859303776	0.017359471	Diagnoses - main ICD10
41204#Z971	LOGISTIC-BINARY	0.729 [0.029, 1.430]	0.0394010157390097				LOGISTIC-BINARY	0.480 [-0.089, 1.037]	0.0923000631108156		Diagnoses - secondary ICD10
41204#B977	LOGISTIC-BINARY	0.287 [0.011, 0.558]	0.0395239406785646	LOGISTIC-BINARY	-0.088 [-0.354, 0.169]	0.506887876769112	LOGISTIC-BINARY	0.085 [-0.105, 0.271]	0.376953759217075	0.051858306	Diagnoses - secondary ICD10
41246#2400	LOGISTIC-BINARY	-0.307 [-0.606, -0.021]	0.0395374269308991	LOGISTIC-BINARY	0.089 [-0.144, 0.317]	0.448998539646318	LOGISTIC-BINARY	-0.071 [-0.253, 0.108]	0.442164198106359	0.037404627	Treatment speciality of consultant (recoded)
20455	LINEAR	-0.024 [-0.047, -0.001]	0.0395847265847626	LINEAR	-0.003 [-0.037, 0.031]	0.856380599004403	LINEAR	-0.018 [-0.037, 0.001]	0.0638645269045503	0.31242359	Age when last took cannabis
20001#1004	LOGISTIC-BINARY	0.430 [0.015, 0.837]	0.0396223930059747	LOGISTIC-BINARY	-0.303 [-0.951, 0.286]	0.33256067528447	LOGISTIC-BINARY	0.160 [-0.181, 0.491]	0.350317574090184	0.052944921	Cancer code self-reported
41200#E214	LOGISTIC-BINARY	0.921 [0.042, 1.828]	0.0397362392913699				LOGISTIC-BINARY	0.483 [-0.190, 1.140]	0.151092799217876		Operative procedures - main OPCS
6154#6	LOGISTIC-BINARY	-0.046 [-0.091, -0.002]	0.0397794711579323	LOGISTIC-BINARY	-0.002 [-0.046, 0.041]	0.919688810223687	LOGISTIC-BINARY	-0.025 [-0.057, 0.005]	0.107393437559953	0.16419826	Medication for pain relief constipation heartburn
25388	LINEAR	0.050 [0.002, 0.098]	0.0398615126833045	LINEAR	0.021 [-0.018, 0.059]	0.287183802024985	LINEAR	0.034 [0.004, 0.064]	0.025680505839147	0.34644854	Mean ICVF in uncinate fasciculus on FA skeleton (right)
2159	LOGISTIC-BINARY	-0.042 [-0.083, -0.002]	0.039894924308937	LOGISTIC-BINARY	0.004 [-0.042, 0.051]	0.849764441836153	LOGISTIC-BINARY	-0.024 [-0.054, 0.006]	0.12249253314145	0.13502991	Ever had same-sex intercourse
41210#412	LOGISTIC-BINARY	0.621 [0.021, 1.216]	0.0399748733385161	LOGISTIC-BINARY	-0.466 [-1.274, 0.241]	0.221493937061232	LOGISTIC-BINARY	0.172 [-0.282, 0.608]	0.447927494920053	0.027068945	Operative procedures - secondary OPCS
41204#G632	LOGISTIC-BINARY	0.236 [0.009, 0.459]	0.0399984101949845	LOGISTIC-BINARY	-0.274 [-0.573, 0.013]	0.06655880137638	LOGISTIC-BINARY	0.032 [-0.146, 0.206]	0.722829054178526	0.0068922881	Diagnoses - secondary ICD10
41204#I745	LOGISTIC-BINARY	0.470 [0.015, 0.916]	0.0401817232921756				LOGISTIC-BINARY	0.354 [-0.073, 0.771]	0.0985928930106764		Diagnoses - secondary ICD10
25032	LINEAR	-0.051 [-0.100, -0.002]	0.0402736345398367	LINEAR	0.008 [-0.031, 0.047]	0.682566109481447	LINEAR	-0.015 [-0.045, 0.016]	0.342869215579952	0.062565982	Median T2star in pallidum (left)
6154#2	LOGISTIC-BINARY	-0.023 [-0.044, -0.001]	0.0404019760549421	LOGISTIC-BINARY	0.004 [-0.016, 0.024]	0.709804445745546	LOGISTIC-BINARY	-0.009 [-0.023, 0.006]	0.233735053300161	0.078131936	Medication for pain relief constipation heartburn
22601#24342863	LOGISTIC-BINARY	0.475 [0.014, 0.926]	0.0404235896448526	LOGISTIC-BINARY	-0.228 [-0.729, 0.238]	0.352203835628517	LOGISTIC-BINARY	0.122 [-0.210, 0.444]	0.463851276043571	0.038151655	Job coding
41203#2331	LOGISTIC-BINARY	-0.617 [-1.245, -0.056]	0.0404501110737462	LOGISTIC-BINARY	-0.152 [-0.903, 0.533]	0.67429378578007	LOGISTIC-BINARY	-0.441 [-0.911, -0.006]	0.0550655687870953	0.32897934	Diagnoses - main ICD9
20104#1	LOGISTIC-BINARY	-0.294 [-0.583, -0.018]	0.0404646665452484	LOGISTIC-BINARY	0.039 [-0.170, 0.244]	0.709392702327746	LOGISTIC-BINARY	-0.083 [-0.251, 0.081]	0.326632186064603	0.06163441	Thickness of butter/margarine spread on other bread
41202#Z421	LOGISTIC-BINARY	0.117 [0.004, 0.228]	0.0405240991545068	LOGISTIC-BINARY	0.064 [-0.041, 0.167]	0.232927233828125	LOGISTIC-BINARY	0.086 [0.009, 0.161]	0.0276088751836062	0.49585435	Diagnoses - main ICD10
41202#F312	LOGISTIC-BINARY	-0.498 [-0.997, -0.039]	0.0405596335094235	LOGISTIC-BINARY	-0.014 [-0.583, 0.521]	0.961182221272606	LOGISTIC-BINARY	-0.289 [-0.654, 0.056]	0.109236598721022	0.19412462	Diagnoses - main ICD10
25860	LINEAR	0.045 [0.002, 0.088]	0.0405756996102311	LINEAR	0.018 [-0.017, 0.052]	0.312756263790981	LINEAR	0.030 [0.003, 0.057]	0.0279979170965585	0.32981101	Volume of grey matter in Occipital Fusiform Gyrus (left)
41200#G651	LOGISTIC-BINARY	-0.853 [-1.756, -0.097]	0.0405949552973803	LOGISTIC-BINARY	-0.497 [-1.133, 0.074]	0.103469458730877	LOGISTIC-BINARY	-0.625 [-1.132, -0.164]	0.0109238532920792	0.4967269	Operative procedures - main OPCS
41204#N641	LOGISTIC-BINARY	0.522 [0.016, 1.021]	0.0406014055100045	LOGISTIC-BINARY	-0.371 [-0.891, 0.110]	0.144334196613125	LOGISTIC-BINARY	0.043 [-0.310, 0.383]	0.806663971964798	0.013593616	Diagnoses - secondary ICD10
41204#F101	LOGISTIC-BINARY	0.075 [0.003, 0.147]	0.0406256814269111	LOGISTIC-BINARY	-0.025 [-0.150, 0.097]	0.686625405994004	LOGISTIC-BINARY	0.047 [-0.015, 0.109]	0.137643442816137	0.16748942	Diagnoses - secondary ICD10
20003#1140882274	LOGISTIC-BINARY	0.922 [0.038, 1.833]	0.0406355928650391				LOGISTIC-BINARY	0.713 [0.012, 1.414]	0.0439795054381579		Treatment/medication code
41210#T748	LOGISTIC-BINARY	-0.374 [-0.743, -0.026]	0.0406462949195771	LOGISTIC-BINARY	0.038 [-0.322, 0.385]	0.832383876209372	LOGISTIC-BINARY	-0.175 [-0.429, 0.071]	0.170275512115568	0.10905826	Operative procedures - secondary OPCS
41210#M441	LOGISTIC-BINARY	0.448 [0.013, 0.874]	0.0406582890028049	LOGISTIC-BINARY	-0.011 [-0.527, 0.477]	0.966723656392808	LOGISTIC-BINARY	0.261 [-0.062, 0.577]	0.108190638598919	0.17427544	Operative procedures - secondary OPCS
23120	LINEAR	-0.008 [-0.015, 0.000]	0.0406974202960768	LINEAR	0.002 [-0.005, 0.009]	0.575402903020626	LINEAR	-0.003 [-0.008, 0.002]	0.244991341248066	0.058007739	Arm fat mass (right)
20494	ORDERED-LOGISTIC	-0.042 [-0.082, -0.002]	0.0407291190909739	ORDERED-LOGISTIC	-0.004 [-0.040, 0.032]	0.8218497499641	ORDERED-LOGISTIC	-0.021 [-0.048, 0.006]	0.125953782460137	0.17037061	Felt irritable or had angry outbursts in past month
41204#M5439	LOGISTIC-BINARY	-0.234 [-0.462, -0.013]	0.0407651902405744	LOGISTIC-BINARY	-0.239 [-0.517, 0.029]	0.0866054994889962	LOGISTIC-BINARY	-0.242 [-0.417, -0.072]	0.00599152258521493	0.97986972	Diagnoses - secondary ICD10
41204#V892	LOGISTIC-BINARY	-0.509 [-1.020, -0.040]	0.0407713046201523	LOGISTIC-BINARY	-0.001 [-0.417, 0.396]	0.994817853008874	LOGISTIC-BINARY	-0.234 [-0.550, 0.069]	0.138126469131695	0.11823566	Diagnoses - secondary ICD10
41200#U543	LOGISTIC-BINARY	0.219 [0.007, 0.426]	0.0407802525476061	LOGISTIC-BINARY	0.050 [-0.200, 0.293]	0.691953739892917	LOGISTIC-BINARY	0.147 [-0.013, 0.305]	0.0703958722076498	0.30593789	Operative procedures - main OPCS
41210#W336	LOGISTIC-BINARY	-0.486 [-0.974, -0.038]	0.0408190620501913	LOGISTIC-BINARY	-0.125 [-0.529, 0.259]	0.532463964786288	LOGISTIC-BINARY	-0.282 [-0.588, 0.011]	0.0644359404697233	0.24723622	Operative procedures - secondary OPCS
41204#G933	LOGISTIC-BINARY	0.207 [0.007, 0.404]	0.0408635727617823	LOGISTIC-BINARY	-0.047 [-0.232, 0.133]	0.612306078556597	LOGISTIC-BINARY	0.069 [-0.066, 0.202]	0.313824219494688	0.064666204	Diagnoses - secondary ICD10
41204#L989	LOGISTIC-BINARY	0.214 [0.007, 0.417]	0.0409064179143665	LOGISTIC-BINARY	0.058 [-0.139, 0.252]	0.559040705999593	LOGISTIC-BINARY	0.146 [0.004, 0.286]	0.0421240663698679	0.28257605	Diagnoses - secondary ICD10
90186	LINEAR	-0.017 [-0.034, -0.001]	0.040921969981867	LINEAR	-0.011 [-0.025, 0.003]	0.130709511921788	LINEAR	-0.014 [-0.024, -0.003]	0.0130452544006273	0.56327987	Maximum readings exceeding +/-8 gravities after calibration in a 5 second epoch
25325	ORDERED-LOGISTIC	-0.097 [-0.190, -0.004]	0.0411405812027405	ORDERED-LOGISTIC	-0.024 [-0.097, 0.048]	0.510515991294971	ORDERED-LOGISTIC	-0.053 [-0.110, 0.005]	0.0710484340294684	0.22963317	Mean L3 in posterior thalamic radiation on FA skeleton (left)
41210#Z552	LOGISTIC-BINARY	-0.250 [-0.495, -0.014]	0.0411676308629723	LOGISTIC-BINARY	0.004 [-0.225, 0.228]	0.969701023411621	LOGISTIC-BINARY	-0.125 [-0.291, 0.038]	0.137577721241533	0.13114889	Operative procedures - secondary OPCS
5098	LINEAR	-0.018 [-0.036, -0.001]	0.0412236999532021	LINEAR	-0.027 [-0.042, -0.011]	0.000942184001003762	LINEAR	-0.023 [-0.035, -0.012]	9.79070476279361e-05	0.4874863	6mm weak meridian (right)
20002#1435	LOGISTIC-BINARY	-0.450 [-0.900, -0.032]	0.0412510315774827	LOGISTIC-BINARY	-0.064 [-0.477, 0.330]	0.755231951624007	LOGISTIC-BINARY	-0.252 [-0.552, 0.035]	0.0919805955545467	0.20156948	Non-cancer illness code self-reported
3839	ORDERED-LOGISTIC	0.036 [0.001, 0.071]	0.0412586542403723	ORDERED-LOGISTIC	-0.005 [-0.038, 0.027]	0.753320713119883	ORDERED-LOGISTIC	0.017 [-0.006, 0.041]	0.149210507695483	0.08780501	Number of spontaneous miscarriages
41202#A162	LOGISTIC-BINARY	0.917 [0.035, 1.826]	0.0412754811116803				LOGISTIC-BINARY	0.828 [0.132, 1.535]	0.0194531359404011		Diagnoses - main ICD10
41201#V289	LOGISTIC-BINARY	0.919 [0.035, 1.829]	0.0412835382566792	LOGISTIC-BINARY	0.342 [-0.539, 1.179]	0.427892052400923	LOGISTIC-BINARY	0.624 [0.011, 1.230]	0.0432690878539324	0.36281574	External causes
41210#S082	LOGISTIC-BINARY	0.288 [0.008, 0.562]	0.0413662445553368	LOGISTIC-BINARY	0.011 [-0.304, 0.315]	0.946200635217122	LOGISTIC-BINARY	0.153 [-0.054, 0.357]	0.143651679033114	0.19070701	Operative procedures - secondary OPCS
25090	LINEAR	0.050 [0.002, 0.098]	0.0414766788393972	LINEAR	0.008 [-0.030, 0.046]	0.696340307114747	LINEAR	0.025 [-0.004, 0.055]	0.0938639982428282	0.17527218	Mean FA in cingulum cingulate gyrus on FA skeleton (right)
41202#C343	LOGISTIC-BINARY	0.186 [0.006, 0.363]	0.0414865067342958	LOGISTIC-BINARY	0.141 [-0.252, 0.521]	0.473699939281864	LOGISTIC-BINARY	0.164 [0.001, 0.325]	0.0470563886367852	0.83642006	Diagnoses - main ICD10
25367	LINEAR	0.048 [0.002, 0.095]	0.0415096916480106	LINEAR	0.003 [-0.034, 0.040]	0.876189336210261	LINEAR	0.023 [-0.006, 0.052]	0.118118861047714	0.13424279	Mean ICVF in anterior corona radiata on FA skeleton (left)
41201#V180	LOGISTIC-BINARY	-0.305 [-0.605, -0.018]	0.0415587408535789	LOGISTIC-BINARY	-0.077 [-0.308, 0.148]	0.508258263151332	LOGISTIC-BINARY	-0.165 [-0.347, 0.012]	0.0716700709663831	0.22935314	External causes
41204#R258	LOGISTIC-BINARY	0.490 [0.012, 0.960]	0.0416548521441159	LOGISTIC-BINARY	-0.788 [-1.409, -0.239]	0.00778144970614403	LOGISTIC-BINARY	-0.121 [-0.480, 0.223]	0.499881351615821	0.00087531027	Diagnoses - secondary ICD10
41200#B374	LOGISTIC-BINARY	-0.995 [-2.079, -0.123]	0.0416565471734037	LOGISTIC-BINARY	0.442 [-0.169, 1.038]	0.147528795263733	LOGISTIC-BINARY	-0.061 [-0.563, 0.411]	0.803745425906076	0.014234396	Operative procedures - main OPCS
41245#1360	LOGISTIC-BINARY	-1.261 [-2.708, -0.192]	0.0416938475467232				LOGISTIC-BINARY	-0.784 [-1.689, -0.023]	0.060967508798986		Main speciality of consultant (recoded)
41246#1980	LOGISTIC-BINARY	0.048 [0.002, 0.094]	0.0416986952378334	LOGISTIC-BINARY	-0.030 [-0.077, 0.015]	0.194533673460164	LOGISTIC-BINARY	0.009 [-0.024, 0.041]	0.598369491805894	0.018325161	Treatment speciality of consultant (recoded)
22601#35633247	LOGISTIC-BINARY	0.440 [0.011, 0.861]	0.0417947114962025	LOGISTIC-BINARY	0.252 [-0.176, 0.667]	0.240226440526061	LOGISTIC-BINARY	0.324 [0.024, 0.618]	0.0323926169498964	0.53775328	Job coding
41200#B223	LOGISTIC-BINARY	0.393 [0.009, 0.769]	0.0419093961646251	LOGISTIC-BINARY	0.044 [-0.342, 0.416]	0.817877340016903	LOGISTIC-BINARY	0.201 [-0.068, 0.464]	0.138720648023739	0.20265952	Operative procedures - main OPCS
41204#K622	LOGISTIC-BINARY	0.718 [0.019, 1.418]	0.0419868398835053	LOGISTIC-BINARY	0.514 [-0.393, 1.395]	0.251920545942815	LOGISTIC-BINARY	0.640 [0.091, 1.185]	0.0211608812333338	0.72450948	Diagnoses - secondary ICD10
20111#4	LOGISTIC-BINARY	0.055 [0.002, 0.108]	0.0420006208764291	LOGISTIC-BINARY	-0.042 [-0.098, 0.015]	0.147775293572172	LOGISTIC-BINARY	0.010 [-0.029, 0.048]	0.617830586513743	0.014342523	Illnesses of siblings
41230#5FR	LOGISTIC-BINARY	-1.256 [-2.701, -0.190]	0.042018760357237				LOGISTIC-BINARY	-0.220 [-0.929, 0.425]	0.520471978844846		PCT where patients GP was registered
20090#362	LOGISTIC-BINARY	-0.082 [-0.162, -0.003]	0.0420666007597832	LOGISTIC-BINARY	-0.020 [-0.091, 0.051]	0.584556905102813	LOGISTIC-BINARY	-0.046 [-0.099, 0.007]	0.0905187142683723	0.2517547	Type of fat/oil used in cooking
41204#M2320	LOGISTIC-BINARY	0.566 [0.013, 1.110]	0.0420808832324167	LOGISTIC-BINARY	-0.108 [-0.724, 0.463]	0.719976750787067	LOGISTIC-BINARY	0.244 [-0.159, 0.634]	0.226427182116814	0.10256522	Diagnoses - secondary ICD10
41202#G060	LOGISTIC-BINARY	-0.992 [-2.075, -0.121]	0.0420930665225436	LOGISTIC-BINARY	-0.144 [-1.183, 0.769]	0.76748806033273	LOGISTIC-BINARY	-0.613 [-1.329, 0.016]	0.0709692557597254	0.22907451	Diagnoses - main ICD10
90134	LINEAR	0.017 [0.001, 0.033]	0.0421453360032603	LINEAR	0.009 [-0.005, 0.023]	0.191493631994738	LINEAR	0.012 [0.002, 0.023]	0.0219616418972096	0.48646444	Fraction acceleration <= 275 milli-gravities
41210#Y631	LOGISTIC-BINARY	0.627 [0.015, 1.233]	0.0421764868079279	LOGISTIC-BINARY	-0.101 [-0.851, 0.584]	0.78097850282928	LOGISTIC-BINARY	0.306 [-0.157, 0.754]	0.186493532879615	0.12985358	Operative procedures - secondary OPCS
41210#S021	LOGISTIC-BINARY	0.721 [0.018, 1.423]	0.0422349103161132	LOGISTIC-BINARY	0.466 [-0.227, 1.141]	0.177499284536237	LOGISTIC-BINARY	0.589 [0.100, 1.073]	0.0171445634404418	0.61102909	Operative procedures - secondary OPCS
41210#Z924	LOGISTIC-BINARY	0.067 [0.002, 0.131]	0.0422429015592521	LOGISTIC-BINARY	-0.047 [-0.125, 0.030]	0.23111039080327	LOGISTIC-BINARY	0.019 [-0.031, 0.068]	0.456623179578423	0.026486715	Operative procedures - secondary OPCS
41201#W102	LOGISTIC-BINARY	0.717 [0.018, 1.416]	0.0423184098490863	LOGISTIC-BINARY	0.054 [-0.508, 0.584]	0.846600707248913	LOGISTIC-BINARY	0.302 [-0.128, 0.720]	0.160566527174948	0.14279844	External causes
41210#G459	LOGISTIC-BINARY	0.112 [0.003, 0.219]	0.0423674521868233	LOGISTIC-BINARY	-0.184 [-0.314, -0.055]	0.00538724573852999	LOGISTIC-BINARY	-0.013 [-0.096, 0.069]	0.75152251463485	0.00059035054	Operative procedures - secondary OPCS
25390	LINEAR	0.049 [0.002, 0.096]	0.0424883097277868	LINEAR	-0.008 [-0.046, 0.029]	0.667355493987028	LINEAR	0.016 [-0.013, 0.045]	0.275818560745452	0.063788444	Mean ICVF in tapetum on FA skeleton (right)
41229#5H	LOGISTIC-BINARY	-0.127 [-0.250, -0.005]	0.0425642382761555	LOGISTIC-BINARY	0.072 [-0.054, 0.198]	0.258991376958187	LOGISTIC-BINARY	-0.032 [-0.120, 0.055]	0.47128104720334	0.026258228	PCT responsible for patient data
25499	LINEAR	0.049 [0.002, 0.097]	0.0425850470255152	LINEAR	0.016 [-0.022, 0.054]	0.40543746373678	LINEAR	0.031 [0.002, 0.061]	0.0368582815435046	0.28316155	Weighted-mean FA in tract forceps minor
41202#C519	LOGISTIC-BINARY	0.496 [0.010, 0.973]	0.0425883101979386	LOGISTIC-BINARY	0.017 [-0.559, 0.560]	0.952054583346121	LOGISTIC-BINARY	0.293 [-0.070, 0.648]	0.108195100131467	0.20373538	Diagnoses - main ICD10
20003#1141188642	LOGISTIC-BINARY	-1.516 [-3.359, -0.268]	0.0425932491215281	LOGISTIC-BINARY	-1.592 [-3.427, -0.361]	0.0318216548307998	LOGISTIC-BINARY	-1.551 [-2.757, -0.638]	0.00320341230744571	0.94544041	Treatment/medication code
20003#1140873650	LOGISTIC-BINARY	0.912 [0.029, 1.822]	0.0427635141720532	LOGISTIC-BINARY	-0.265 [-1.042, 0.432]	0.475595712605755	LOGISTIC-BINARY	0.183 [-0.374, 0.715]	0.507926878969172	0.046804935	Treatment/medication code
20097#1	LOGISTIC-BINARY	0.207 [0.005, 0.405]	0.0427670502667931	LOGISTIC-BINARY	0.038 [-0.132, 0.205]	0.658625195982282	LOGISTIC-BINARY	0.107 [-0.023, 0.235]	0.103274588632725	0.20597418	Size of rose wine glass drunk
41200#F444	LOGISTIC-BINARY	0.244 [0.005, 0.479]	0.0427930678454235	LOGISTIC-BINARY	-0.007 [-0.265, 0.244]	0.957865071566242	LOGISTIC-BINARY	0.119 [-0.055, 0.290]	0.176016599060039	0.15668377	Operative procedures - main OPCS
41210#W091	LOGISTIC-BINARY	-0.713 [-1.460, -0.065]	0.0428180432567643	LOGISTIC-BINARY	0.198 [-0.348, 0.720]	0.465902232754619	LOGISTIC-BINARY	-0.168 [-0.587, 0.229]	0.419089274854371	0.042264078	Operative procedures - secondary OPCS
41202#M2550	LOGISTIC-BINARY	0.378 [0.007, 0.742]	0.0428215371667873	LOGISTIC-BINARY	0.022 [-0.476, 0.494]	0.930198094826237	LOGISTIC-BINARY	0.253 [-0.038, 0.538]	0.0845351817994611	0.25050655	Diagnoses - main ICD10
41202#S826	LOGISTIC-BINARY	0.423 [0.008, 0.829]	0.0428244254188784	LOGISTIC-BINARY	0.235 [-0.163, 0.622]	0.23834501893124	LOGISTIC-BINARY	0.324 [0.038, 0.604]	0.0247349553749916	0.51850599	Diagnoses - main ICD10
22601#91342825	LOGISTIC-BINARY	-0.591 [-1.199, -0.046]	0.0428487503068753	LOGISTIC-BINARY	0.158 [-0.383, 0.674]	0.555870831119883	LOGISTIC-BINARY	-0.221 [-0.614, 0.152]	0.257031850485829	0.060455248	Job coding
41200#U212	LOGISTIC-BINARY	0.046 [0.001, 0.091]	0.0428526334980322	LOGISTIC-BINARY	-0.055 [-0.106, -0.005]	0.0328747029603608	LOGISTIC-BINARY	-0.002 [-0.035, 0.032]	0.918487577788485	0.003286035	Operative procedures - main OPCS
41202#G825	LOGISTIC-BINARY	0.914 [0.028, 1.826]	0.0429254911431219				LOGISTIC-BINARY	0.284 [-0.388, 0.925]	0.392817916148517		Diagnoses - main ICD10
41210#T691	LOGISTIC-BINARY	-0.492 [-0.991, -0.034]	0.0429312112150638	LOGISTIC-BINARY	-0.043 [-0.470, 0.364]	0.839733234072656	LOGISTIC-BINARY	-0.261 [-0.580, 0.043]	0.0996783019123521	0.1658414	Operative procedures - secondary OPCS
41200#W249	LOGISTIC-BINARY	-1.252 [-2.697, -0.184]	0.0429838071309819	LOGISTIC-BINARY	-0.154 [-0.989, 0.598]	0.699279893281477	LOGISTIC-BINARY	-0.558 [-1.245, 0.052]	0.0884734869686429	0.14766946	Operative procedures - main OPCS
41200#T201	LOGISTIC-BINARY	0.392 [0.007, 0.769]	0.0430062424696007	LOGISTIC-BINARY	-0.058 [-0.505, 0.366]	0.791596116865408	LOGISTIC-BINARY	0.189 [-0.099, 0.470]	0.192689003743811	0.12685898	Operative procedures - main OPCS
41202#I99	LOGISTIC-BINARY	0.487 [0.009, 0.958]	0.0430089590574406	LOGISTIC-BINARY	-0.020 [-0.590, 0.514]	0.941693652496467	LOGISTIC-BINARY	0.215 [-0.143, 0.562]	0.232059605050546	0.17149167	Diagnoses - main ICD10
41204#R827	LOGISTIC-BINARY	0.563 [0.010, 1.108]	0.0430738684230439	LOGISTIC-BINARY	-0.388 [-1.321, 0.420]	0.374067664445261	LOGISTIC-BINARY	0.262 [-0.192, 0.701]	0.248767271712055	0.070019297	Diagnoses - secondary ICD10
41204#R093	LOGISTIC-BINARY	-0.503 [-1.014, -0.034]	0.0431442995931747	LOGISTIC-BINARY	-0.863 [-1.765, -0.107]	0.0381550477197225	LOGISTIC-BINARY	-0.627 [-1.062, -0.225]	0.00321133935017854	0.46332848	Diagnoses - secondary ICD10
22601#11853100	LOGISTIC-BINARY	0.236 [0.005, 0.463]	0.0432802120901777	LOGISTIC-BINARY	0.208 [-0.026, 0.438]	0.0778500696052596	LOGISTIC-BINARY	0.224 [0.060, 0.385]	0.00687351491951036	0.86707669	Job coding
22601#81392821	LOGISTIC-BINARY	0.411 [0.007, 0.807]	0.0433470171411586	LOGISTIC-BINARY	0.362 [-0.122, 0.832]	0.135769040402953	LOGISTIC-BINARY	0.380 [0.072, 0.683]	0.0146567602276253	0.87584293	Job coding
25366	LINEAR	0.048 [0.001, 0.094]	0.0433529684625018	LINEAR	0.002 [-0.035, 0.039]	0.901170580905875	LINEAR	0.023 [-0.006, 0.051]	0.121927379785224	0.1329907	Mean ICVF in anterior corona radiata on FA skeleton (right)
25854	LINEAR	-0.045 [-0.088, -0.001]	0.043513605052856	LINEAR	0.011 [-0.023, 0.045]	0.520244649952056	LINEAR	-0.009 [-0.036, 0.018]	0.521401082892681	0.047243111	Volume of grey matter in Temporal Fusiform Cortex anterior division (left)
41202#I670	LOGISTIC-BINARY	0.910 [0.025, 1.820]	0.0435192760485494	LOGISTIC-BINARY	0.378 [-0.282, 1.016]	0.248999373132462	LOGISTIC-BINARY	0.569 [0.048, 1.085]	0.0305132580048884	0.34696141	Diagnoses - main ICD10
23128	LINEAR	-0.008 [-0.015, 0.000]	0.0435198715373072	LINEAR	-0.001 [-0.008, 0.006]	0.737532847001862	LINEAR	-0.005 [-0.010, 0.000]	0.062109779350239	0.20445558	Trunk fat mass
41200#352	LOGISTIC-BINARY	0.080 [0.002, 0.158]	0.0435469726170906	LOGISTIC-BINARY	-0.083 [-0.161, -0.005]	0.036829377031473	LOGISTIC-BINARY	-0.002 [-0.057, 0.052]	0.929952499771698	0.0036971993	Operative procedures - main OPCS
25488	LINEAR	0.051 [0.001, 0.100]	0.0437141617627851	LINEAR	0.033 [-0.006, 0.072]	0.101538222863523	LINEAR	0.041 [0.011, 0.072]	0.00841998090333965	0.57190752	Weighted-mean FA in tract acoustic radiation (left)
2473	LOGISTIC-BINARY	0.019 [0.001, 0.037]	0.0437750321814746	LOGISTIC-BINARY	0.002 [-0.016, 0.019]	0.866332081025821	LOGISTIC-BINARY	0.009 [-0.004, 0.021]	0.185502981705585	0.18259515	Other serious medical condition/disability diagnosed by doctor
41202#H534	LOGISTIC-BINARY	0.561 [0.008, 1.106]	0.0437805383545414	LOGISTIC-BINARY	0.417 [-0.113, 0.934]	0.116262558396089	LOGISTIC-BINARY	0.487 [0.107, 0.862]	0.011179472605176	0.70997322	Diagnoses - main ICD10
41246#1810	LOGISTIC-BINARY	0.068 [0.002, 0.134]	0.0438974787019273	LOGISTIC-BINARY	0.021 [-0.046, 0.087]	0.5414223137864	LOGISTIC-BINARY	0.042 [-0.005, 0.088]	0.0809770576773328	0.32154596	Treatment speciality of consultant (recoded)
41202#M4809	LOGISTIC-BINARY	0.573 [0.008, 1.130]	0.0439052230075551	LOGISTIC-BINARY	0.271 [-0.325, 0.844]	0.359850187513203	LOGISTIC-BINARY	0.434 [0.037, 0.825]	0.0300876751240537	0.46486968	Diagnoses - main ICD10
404	LINEAR	0.007 [0.000, 0.015]	0.0439056184194328	LINEAR	0.006 [0.000, 0.013]	0.0522225056905116	LINEAR	0.007 [0.002, 0.012]	0.00533450505916567	0.83741671	Duration to first press of snap-button in each round
22601#81142711	LOGISTIC-BINARY	0.733 [0.012, 1.455]	0.043989549046942	LOGISTIC-BINARY	0.507 [-0.148, 1.148]	0.122348576331827	LOGISTIC-BINARY	0.611 [0.130, 1.087]	0.0120027215149798	0.64657021	Job coding
20002#1627	LOGISTIC-BINARY	-0.369 [-0.740, -0.019]	0.0440117575140479	LOGISTIC-BINARY	-0.258 [-0.665, 0.125]	0.198959673605213	LOGISTIC-BINARY	-0.318 [-0.589, -0.058]	0.0187782583257571	0.68441707	Non-cancer illness code self-reported
6159#3	LOGISTIC-BINARY	-0.018 [-0.036, 0.000]	0.0440127678391591	LOGISTIC-BINARY	-0.002 [-0.019, 0.015]	0.822033313759159	LOGISTIC-BINARY	-0.011 [-0.023, 0.001]	0.0844346348800731	0.1948459	Pain type(s) experienced in last month
41204#N851	LOGISTIC-BINARY	0.739 [0.012, 1.466]	0.0440622030859787	LOGISTIC-BINARY	-0.186 [-0.731, 0.322]	0.48703813423627	LOGISTIC-BINARY	0.124 [-0.299, 0.532]	0.556226253215091	0.043491602	Diagnoses - secondary ICD10
41202#K068	LOGISTIC-BINARY	0.389 [0.005, 0.766]	0.0440659175199383	LOGISTIC-BINARY	0.074 [-0.274, 0.410]	0.671302074661448	LOGISTIC-BINARY	0.205 [-0.049, 0.454]	0.110253383263404	0.2261834	Diagnoses - main ICD10
23284	LINEAR	0.078 [0.002, 0.155]	0.0441103962284086	LINEAR	-0.041 [-0.103, 0.021]	0.198365184772917	LINEAR	0.004 [-0.045, 0.052]	0.885484090986902	0.017658243	Trunk fat mass
20003#1141178036	LOGISTIC-BINARY	0.493 [0.006, 0.971]	0.044139555999347	LOGISTIC-BINARY	0.004 [-0.448, 0.435]	0.986801231496879	LOGISTIC-BINARY	0.223 [-0.104, 0.541]	0.175746455302473	0.14254805	Treatment/medication code
41210#Y144	LOGISTIC-BINARY	0.237 [0.004, 0.466]	0.0442359395907092	LOGISTIC-BINARY	-0.001 [-0.260, 0.252]	0.99692088753954	LOGISTIC-BINARY	0.128 [-0.045, 0.297]	0.143446962347052	0.17753878	Operative procedures - secondary OPCS
41202#I501	LOGISTIC-BINARY	0.163 [0.003, 0.320]	0.0442372155328295	LOGISTIC-BINARY	0.077 [-0.134, 0.283]	0.468439461355093	LOGISTIC-BINARY	0.124 [-0.003, 0.249]	0.0535377500886755	0.52126807	Diagnoses - main ICD10
20003#1141171038	LOGISTIC-BINARY	0.439 [0.005, 0.863]	0.0442718675965336	LOGISTIC-BINARY	-0.349 [-0.970, 0.217]	0.245591338236475	LOGISTIC-BINARY	0.141 [-0.205, 0.477]	0.416163525761956	0.035051621	Treatment/medication code
41202#R877	LOGISTIC-BINARY	-1.497 [-3.336, -0.257]	0.0443266329170187	LOGISTIC-BINARY	0.421 [-0.352, 1.166]	0.27163772353966	LOGISTIC-BINARY	-0.238 [-0.890, 0.356]	0.449200149081012	0.028482577	Diagnoses - main ICD10
41202#O343	LOGISTIC-BINARY	-1.254 [-2.706, -0.175]	0.0443312587982488	LOGISTIC-BINARY	0.520 [-0.351, 1.370]	0.229900052046385	LOGISTIC-BINARY	-0.237 [-0.919, 0.385]	0.472491306187456	0.023148766	Diagnoses - main ICD10
41210#355	LOGISTIC-BINARY	0.621 [0.008, 1.229]	0.0443372668353705	LOGISTIC-BINARY	0.231 [-0.595, 1.008]	0.567075228523034	LOGISTIC-BINARY	0.470 [-0.015, 0.947]	0.0541043673178779	0.44735569	Operative procedures - secondary OPCS
41210#Y262	LOGISTIC-BINARY	0.420 [0.005, 0.827]	0.0443377696826641	LOGISTIC-BINARY	-0.390 [-1.120, 0.260]	0.2623109735714	LOGISTIC-BINARY	0.177 [-0.175, 0.519]	0.315397357635978	0.047887679	Operative procedures - secondary OPCS
22601#35623260	LOGISTIC-BINARY	-0.898 [-1.876, -0.094]	0.0443569200888411	LOGISTIC-BINARY	-0.174 [-0.681, 0.300]	0.483693506852546	LOGISTIC-BINARY	-0.373 [-0.812, 0.036]	0.083091073188396	0.16339186	Job coding
41210#L631	LOGISTIC-BINARY	0.368 [0.004, 0.724]	0.0444533718663328				LOGISTIC-BINARY	0.388 [0.040, 0.730]	0.0271687813621843		Operative procedures - secondary OPCS
41210#H205	LOGISTIC-BINARY	0.331 [0.004, 0.651]	0.0445285414574408	LOGISTIC-BINARY	0.109 [-0.349, 0.549]	0.631632549858446	LOGISTIC-BINARY	0.254 [-0.009, 0.512]	0.0554221579768591	0.43270311	Operative procedures - secondary OPCS
41210#Z251	LOGISTIC-BINARY	0.337 [0.004, 0.663]	0.0445962930286213	LOGISTIC-BINARY	0.078 [-0.240, 0.386]	0.624825078322612	LOGISTIC-BINARY	0.201 [-0.028, 0.425]	0.081636975792685	0.26400435	Operative procedures - secondary OPCS
41202#M512	LOGISTIC-BINARY	-0.115 [-0.228, -0.004]	0.0446045162694018	LOGISTIC-BINARY	0.034 [-0.082, 0.148]	0.563889385309861	LOGISTIC-BINARY	-0.045 [-0.125, 0.035]	0.273355136684281	0.069410391	Diagnoses - main ICD10
41210#Y255	LOGISTIC-BINARY	-1.497 [-3.336, -0.254]	0.0446295516708756	LOGISTIC-BINARY	0.301 [-0.456, 1.022]	0.419759456004351	LOGISTIC-BINARY	-0.232 [-0.883, 0.363]	0.461721961740136	0.039289698	Operative procedures - secondary OPCS
41210#Z985	LOGISTIC-BINARY	0.188 [0.003, 0.370]	0.0446580557508542	LOGISTIC-BINARY	-0.075 [-0.284, 0.128]	0.474130698402636	LOGISTIC-BINARY	0.061 [-0.076, 0.197]	0.377834443699678	0.061746374	Operative procedures - secondary OPCS
22601#81392740	LOGISTIC-BINARY	0.523 [0.005, 1.032]	0.0447298102864616	LOGISTIC-BINARY	-0.223 [-0.932, 0.423]	0.515554052327279	LOGISTIC-BINARY	0.225 [-0.183, 0.620]	0.270499545293626	0.085606948	Job coding
24014	LOGISTIC-BINARY	-0.031 [-0.061, -0.001]	0.0447711008336947	LOGISTIC-BINARY	0.012 [-0.016, 0.040]	0.386678203593556	LOGISTIC-BINARY	-0.009 [-0.029, 0.012]	0.411264289236018	0.039713364	Close to major road
20004#1529	LOGISTIC-BINARY	0.522 [0.005, 1.031]	0.0448780204974677	LOGISTIC-BINARY	-0.085 [-0.725, 0.507]	0.784311844001075	LOGISTIC-BINARY	0.264 [-0.130, 0.647]	0.182024354116753	0.13747224	Operation code
102970	ORDERED-LOGISTIC	-0.489 [-0.966, -0.011]	0.0449243202998949	ORDERED-LOGISTIC	0.424 [0.083, 0.765]	0.0147909104691483	ORDERED-LOGISTIC	0.090 [-0.180, 0.360]	0.515606742499489	0.0022988573	Scotch egg intake
25632	ORDERED-LOGISTIC	-0.094 [-0.185, -0.002]	0.0449535339300773	ORDERED-LOGISTIC	-0.024 [-0.096, 0.048]	0.516708133399898	ORDERED-LOGISTIC	-0.049 [-0.105, 0.008]	0.0906600288772915	0.2406555	Weighted-mean L3 in tract corticospinal tract (right)
738	ORDERED-LOGISTIC	-0.015 [-0.030, 0.000]	0.0449719359882037	ORDERED-LOGISTIC	-0.003 [-0.017, 0.010]	0.632812820772102	ORDERED-LOGISTIC	-0.007 [-0.017, 0.003]	0.167357945194876	0.24470504	Average total household income before tax
41204#N898	LOGISTIC-BINARY	-0.241 [-0.481, -0.009]	0.0450625021807459	LOGISTIC-BINARY	-0.079 [-0.267, 0.104]	0.401227636427617	LOGISTIC-BINARY	-0.146 [-0.292, -0.002]	0.0492332324068467	0.2912102	Diagnoses - secondary ICD10
41202#R402	LOGISTIC-BINARY	0.521 [0.004, 1.028]	0.0450659283993866	LOGISTIC-BINARY	-0.124 [-0.645, 0.365]	0.629669649914743	LOGISTIC-BINARY	0.157 [-0.202, 0.504]	0.382974321254083	0.079124555	Diagnoses - main ICD10
25318	ORDERED-LOGISTIC	-0.096 [-0.190, -0.002]	0.0450929755781766	ORDERED-LOGISTIC	0.005 [-0.068, 0.079]	0.8849607155125	ORDERED-LOGISTIC	-0.037 [-0.094, 0.021]	0.215438157382539	0.09546528	Mean L3 in anterior corona radiata on FA skeleton (right)
41200#W404	LOGISTIC-BINARY	0.735 [0.008, 1.461]	0.045163696025701	LOGISTIC-BINARY	0.186 [-0.478, 0.816]	0.569343582576949	LOGISTIC-BINARY	0.380 [-0.098, 0.845]	0.112962778138405	0.26907265	Operative procedures - main OPCS
41204#I714	LOGISTIC-BINARY	0.150 [0.002, 0.296]	0.0451981242251102	LOGISTIC-BINARY	0.040 [-0.352, 0.416]	0.837548339832771	LOGISTIC-BINARY	0.134 [-0.003, 0.270]	0.0533138010087308	0.60039347	Diagnoses - secondary ICD10
41200#Q189	LOGISTIC-BINARY	-0.069 [-0.136, -0.002]	0.045233868504565	LOGISTIC-BINARY	0.025 [-0.030, 0.081]	0.370686676137304	LOGISTIC-BINARY	-0.012 [-0.055, 0.030]	0.569850700330882	0.034505658	Operative procedures - main OPCS
41210#W156	LOGISTIC-BINARY	-0.222 [-0.442, -0.008]	0.0452957201613613	LOGISTIC-BINARY	0.069 [-0.107, 0.241]	0.439084252290303	LOGISTIC-BINARY	-0.048 [-0.185, 0.086]	0.482588773204192	0.040886901	Operative procedures - secondary OPCS
41200#L873	LOGISTIC-BINARY	-0.497 [-1.008, -0.029]	0.0452966792332922	LOGISTIC-BINARY	0.062 [-0.340, 0.449]	0.756845852814217	LOGISTIC-BINARY	-0.194 [-0.504, 0.103]	0.208577130233904	0.081295818	Operative procedures - main OPCS
41200#H511	LOGISTIC-BINARY	-0.097 [-0.193, -0.003]	0.0453426153499133	LOGISTIC-BINARY	-0.082 [-0.181, 0.016]	0.104521214496566	LOGISTIC-BINARY	-0.094 [-0.162, -0.026]	0.00728022044067488	0.82624727	Operative procedures - main OPCS
20003#1140928004	LOGISTIC-BINARY	-0.458 [-0.926, -0.025]	0.0453962048024035	LOGISTIC-BINARY	0.068 [-0.347, 0.465]	0.743377607769594	LOGISTIC-BINARY	-0.183 [-0.488, 0.109]	0.228120564690621	0.089588121	Treatment/medication code
41202#K766	LOGISTIC-BINARY	0.521 [0.004, 1.031]	0.0454190700179335	LOGISTIC-BINARY	-0.149 [-0.864, 0.504]	0.665407545050653	LOGISTIC-BINARY	0.264 [-0.145, 0.662]	0.197836965100047	0.12420726	Diagnoses - main ICD10
41210#Z779	LOGISTIC-BINARY	0.182 [0.002, 0.359]	0.0454288497312194	LOGISTIC-BINARY	0.141 [-0.048, 0.327]	0.14031972997352	LOGISTIC-BINARY	0.158 [0.029, 0.286]	0.0161186336290339	0.75445122	Operative procedures - secondary OPCS
41210#Z062	LOGISTIC-BINARY	-0.441 [-0.891, -0.023]	0.045464859185658	LOGISTIC-BINARY	-0.250 [-0.603, 0.086]	0.154757118467044	LOGISTIC-BINARY	-0.335 [-0.610, -0.072]	0.0143699115381759	0.4992182	Operative procedures - secondary OPCS
41230#5QD	LOGISTIC-BINARY	0.127 [0.002, 0.252]	0.0454940603181902	LOGISTIC-BINARY	0.030 [-0.088, 0.146]	0.618088946048563	LOGISTIC-BINARY	0.075 [-0.010, 0.160]	0.0836846093257153	0.2628912	PCT where patients GP was registered
41203#6009	LOGISTIC-BINARY	0.613 [0.003, 1.215]	0.0455342216694175	LOGISTIC-BINARY	-0.432 [-1.553, 0.514]	0.401987636730711	LOGISTIC-BINARY	0.310 [-0.195, 0.799]	0.218907714478055	0.08725284	Diagnoses - main ICD9
41204#T820	LOGISTIC-BINARY	-0.975 [-2.058, -0.105]	0.0455491608492511	LOGISTIC-BINARY	0.049 [-0.718, 0.759]	0.895398431373599	LOGISTIC-BINARY	-0.394 [-0.991, 0.150]	0.172899345874307	0.10123836	Diagnoses - secondary ICD10
41202#O721	LOGISTIC-BINARY	-0.541 [-1.100, -0.032]	0.0455511550039736	LOGISTIC-BINARY	0.182 [-0.118, 0.475]	0.227395212583084	LOGISTIC-BINARY	-0.011 [-0.271, 0.242]	0.933379404612548	0.020215431	Diagnoses - main ICD10
41210#L601	LOGISTIC-BINARY	0.633 [0.004, 1.256]	0.0455802383387069				LOGISTIC-BINARY	0.619 [-0.010, 1.243]	0.0507584077838557		Operative procedures - secondary OPCS
41200#W195	LOGISTIC-BINARY	-0.304 [-0.610, -0.012]	0.0455964911695863	LOGISTIC-BINARY	-0.203 [-0.460, 0.044]	0.113434113146508	LOGISTIC-BINARY	-0.246 [-0.441, -0.056]	0.0122423811956585	0.61421067	Operative procedures - main OPCS
41204#I447	LOGISTIC-BINARY	0.107 [0.002, 0.212]	0.0455995539982709	LOGISTIC-BINARY	-0.050 [-0.178, 0.077]	0.446997004628497	LOGISTIC-BINARY	0.042 [-0.040, 0.122]	0.314665617982396	0.063202046	Diagnoses - secondary ICD10
90141	ORDERED-LOGISTIC	0.035 [0.001, 0.070]	0.0456180235819268	ORDERED-LOGISTIC	0.010 [-0.019, 0.039]	0.484905643947595	ORDERED-LOGISTIC	0.021 [-0.001, 0.043]	0.0629788873459775	0.27995136	Fraction acceleration <= 450 milli-gravities
41210#Z436	LOGISTIC-BINARY	-0.975 [-2.058, -0.104]	0.045680322329855	LOGISTIC-BINARY	0.518 [-0.343, 1.357]	0.225360101617853	LOGISTIC-BINARY	-0.242 [-0.869, 0.332]	0.42610720117302	0.023864951	Operative procedures - secondary OPCS
41204#I252	LOGISTIC-BINARY	0.050 [0.001, 0.099]	0.0456881153622278	LOGISTIC-BINARY	-0.007 [-0.078, 0.064]	0.851765478409976	LOGISTIC-BINARY	0.030 [-0.011, 0.070]	0.146882244637544	0.19543633	Diagnoses - secondary ICD10
41202#S013	LOGISTIC-BINARY	0.417 [0.002, 0.824]	0.0457170397293009	LOGISTIC-BINARY	-0.035 [-0.490, 0.397]	0.878268735227088	LOGISTIC-BINARY	0.183 [-0.120, 0.477]	0.229431548532168	0.14302525	Diagnoses - main ICD10
41204#K767	LOGISTIC-BINARY	0.634 [0.004, 1.258]	0.0457354757741731	LOGISTIC-BINARY	-0.390 [-1.203, 0.326]	0.310926007871911	LOGISTIC-BINARY	0.195 [-0.276, 0.648]	0.405920606615129	0.042335413	Diagnoses - secondary ICD10
41202#I214	LOGISTIC-BINARY	-0.156 [-0.310, -0.004]	0.045740447158643	LOGISTIC-BINARY	-0.019 [-0.210, 0.168]	0.845549884176197	LOGISTIC-BINARY	-0.104 [-0.223, 0.014]	0.08597837569462	0.26946741	Diagnoses - main ICD10
6152#9	LOGISTIC-BINARY	-0.019 [-0.038, 0.000]	0.0458073629874692	LOGISTIC-BINARY	-0.012 [-0.028, 0.004]	0.141844377767644	LOGISTIC-BINARY	-0.015 [-0.027, -0.002]	0.0191061082543745	0.57133323	Blood clot DVT bronchitis emphysema asthma rhinitis eczema allergy diagnosed by doctor
90130	LINEAR	0.017 [0.000, 0.033]	0.0458598337921315	LINEAR	0.009 [-0.005, 0.023]	0.215712539808244	LINEAR	0.012 [0.001, 0.022]	0.028181303842824	0.47767425	Fraction acceleration <= 175 milli-gravities
41202#N489	LOGISTIC-BINARY	0.567 [0.003, 1.123]	0.0459068443772423	LOGISTIC-BINARY	0.014 [-0.610, 0.596]	0.964568484450867	LOGISTIC-BINARY	0.300 [-0.111, 0.700]	0.145703994836967	0.18751635	Diagnoses - main ICD10
41202#H613	LOGISTIC-BINARY	-0.738 [-1.528, -0.060]	0.0459228073516515	LOGISTIC-BINARY	-0.174 [-0.857, 0.451]	0.598519007487334	LOGISTIC-BINARY	-0.446 [-0.948, 0.016]	0.0682874424295331	0.26045269	Diagnoses - main ICD10
90132	LINEAR	0.017 [0.000, 0.033]	0.0459296540012335	LINEAR	0.009 [-0.005, 0.023]	0.21139424901126	LINEAR	0.012 [0.001, 0.023]	0.0262829618763843	0.48161057	Fraction acceleration <= 225 milli-gravities
41202#S825	LOGISTIC-BINARY	-0.973 [-2.056, -0.103]	0.0459486841960773	LOGISTIC-BINARY	-0.332 [-1.151, 0.395]	0.394171563728882	LOGISTIC-BINARY	-0.608 [-1.237, -0.046]	0.0436665999886828	0.31291997	Diagnoses - main ICD10
41202#S832	LOGISTIC-BINARY	-0.248 [-0.496, -0.009]	0.0459494936380703	LOGISTIC-BINARY	-0.137 [-0.356, 0.076]	0.213220712978866	LOGISTIC-BINARY	-0.186 [-0.349, -0.026]	0.02393929614256	0.50516421	Diagnoses - main ICD10
22506	MULTINOMIAL-LOGISTIC	-999.000 [-999.000, -999.000]	0.045956932350403	MULTINOMIAL-LOGISTIC	-999.000 [-999.000, -999.000]	0.146512819095939	MULTINOMIAL-LOGISTIC	-999.000 [-999.000, -999.000]	0.0542961220917016		Tobacco smoking
41202#M7791	LOGISTIC-BINARY	-0.893 [-1.874, -0.087]	0.0459581449766946	LOGISTIC-BINARY	0.249 [-0.313, 0.790]	0.372194510205958	LOGISTIC-BINARY	-0.116 [-0.575, 0.318]	0.610142832107886	0.032904636	Diagnoses - main ICD10
41200#W611	LOGISTIC-BINARY	0.422 [0.002, 0.833]	0.0460117449963168	LOGISTIC-BINARY	0.172 [-0.177, 0.511]	0.326006525596531	LOGISTIC-BINARY	0.277 [0.010, 0.539]	0.0399356289203073	0.36444011	Operative procedures - main OPCS
20002#1546	LOGISTIC-BINARY	-1.232 [-2.675, -0.167]	0.0460184823320086	LOGISTIC-BINARY	-0.152 [-0.787, 0.434]	0.623064865109331	LOGISTIC-BINARY	-0.431 [-0.990, 0.079]	0.111625370589048	0.12925543	Non-cancer illness code self-reported
20003#1141164872	LOGISTIC-BINARY	-0.565 [-1.152, -0.035]	0.0460405817455292	LOGISTIC-BINARY	-0.081 [-0.471, 0.291]	0.676042374817665	LOGISTIC-BINARY	-0.245 [-0.562, 0.057]	0.119253467574342	0.1610876	Treatment/medication code
41204#J948	LOGISTIC-BINARY	0.357 [0.002, 0.705]	0.0460416192885555	LOGISTIC-BINARY	0.482 [-0.064, 1.017]	0.078630157433856	LOGISTIC-BINARY	0.370 [0.075, 0.660]	0.0131279684810911	0.70382679	Diagnoses - secondary ICD10
41210#W031	LOGISTIC-BINARY	0.728 [0.005, 1.452]	0.0460794184310883	LOGISTIC-BINARY	-0.018 [-0.821, 0.721]	0.963108310446974	LOGISTIC-BINARY	0.362 [-0.163, 0.872]	0.167873952712199	0.16643956	Operative procedures - secondary OPCS
41202#K439	LOGISTIC-BINARY	0.086 [0.001, 0.170]	0.0461666478999058	LOGISTIC-BINARY	0.024 [-0.073, 0.120]	0.625028286557074	LOGISTIC-BINARY	0.059 [-0.004, 0.122]	0.0667945061292539	0.34697875	Diagnoses - main ICD10
41200#V413	LOGISTIC-BINARY	-1.077 [-2.302, -0.126]	0.0461849951815063	LOGISTIC-BINARY	0.231 [-0.596, 1.008]	0.567974825013219	LOGISTIC-BINARY	-0.341 [-0.985, 0.243]	0.272080931459725	0.05791745	Operative procedures - main OPCS
25373	LINEAR	0.049 [0.001, 0.097]	0.0461981847164027	LINEAR	0.011 [-0.027, 0.049]	0.568137422815284	LINEAR	0.028 [-0.002, 0.057]	0.0666774302499771	0.22556801	Mean ICVF in posterior thalamic radiation on FA skeleton (left)
41204#Z751	LOGISTIC-BINARY	-0.218 [-0.435, -0.007]	0.0462325757201198	LOGISTIC-BINARY	-0.111 [-0.351, 0.121]	0.354764792013136	LOGISTIC-BINARY	-0.163 [-0.323, -0.008]	0.0419380449138966	0.51319176	Diagnoses - secondary ICD10
41202#R634	LOGISTIC-BINARY	0.125 [0.001, 0.246]	0.0463223645296125	LOGISTIC-BINARY	0.008 [-0.125, 0.140]	0.9036176455597	LOGISTIC-BINARY	0.063 [-0.027, 0.152]	0.164977938111343	0.2060385	Diagnoses - main ICD10
40011#8097	LOGISTIC-BINARY	0.202 [0.002, 0.400]	0.0463300500459314	LOGISTIC-BINARY	-0.073 [-0.257, 0.108]	0.435484214194778	LOGISTIC-BINARY	0.049 [-0.086, 0.182]	0.475067232985946	0.046093591	Histology of cancer tumour
41202#I603	LOGISTIC-BINARY	0.403 [0.001, 0.797]	0.0463612816930578	LOGISTIC-BINARY	0.567 [-0.141, 1.265]	0.110138070125531	LOGISTIC-BINARY	0.409 [0.062, 0.749]	0.0193649703635511	0.69004738	Diagnoses - main ICD10
20502	LOGISTIC-BINARY	-0.032 [-0.064, -0.001]	0.0464405929373929	LOGISTIC-BINARY	-0.002 [-0.030, 0.027]	0.91041462313462	LOGISTIC-BINARY	-0.017 [-0.038, 0.004]	0.116166569053527	0.1588604	Ever had period extreme irritability
40006#D481	LOGISTIC-BINARY	0.555 [0.002, 1.100]	0.0464424772562691	LOGISTIC-BINARY	-0.426 [-0.970, 0.071]	0.106194732351334	LOGISTIC-BINARY	-0.019 [-0.392, 0.338]	0.91737883724752	0.011058627	Type of cancer: ICD10
41204#C570	LOGISTIC-BINARY	-1.485 [-3.325, -0.241]	0.0465786139244053				LOGISTIC-BINARY	-0.782 [-1.772, 0.042]	0.0854684103917343		Diagnoses - secondary ICD10
22617#1219	LOGISTIC-BINARY	-0.620 [-1.273, -0.041]	0.0465893808673957	LOGISTIC-BINARY	-0.388 [-1.028, 0.189]	0.207433960648283	LOGISTIC-BINARY	-0.506 [-0.955, -0.091]	0.0209466584583989	0.59912992	Job SOC coding
25320	ORDERED-LOGISTIC	-0.094 [-0.186, -0.001]	0.0466452394314528	ORDERED-LOGISTIC	-0.033 [-0.106, 0.040]	0.377313606978586	ORDERED-LOGISTIC	-0.056 [-0.113, 0.001]	0.055891481457721	0.30863121	Mean L3 in superior corona radiata on FA skeleton (right)
41200#G693	LOGISTIC-BINARY	0.290 [0.001, 0.573]	0.0466530637027043	LOGISTIC-BINARY	0.262 [-0.043, 0.561]	0.0881792174449485	LOGISTIC-BINARY	0.279 [0.071, 0.485]	0.0080680779325128	0.89604056	Operative procedures - main OPCS
41204#D849	LOGISTIC-BINARY	-1.228 [-2.672, -0.163]	0.0466543243653246	LOGISTIC-BINARY	-0.504 [-1.617, 0.422]	0.321106724872544	LOGISTIC-BINARY	-0.840 [-1.677, -0.131]	0.0308457295170906	0.38010064	Diagnoses - secondary ICD10
41200#W454	LOGISTIC-BINARY	-0.889 [-1.868, -0.084]	0.0467060275509293	LOGISTIC-BINARY	0.167 [-0.520, 0.817]	0.620840216889307	LOGISTIC-BINARY	-0.281 [-0.818, 0.215]	0.283738452796214	0.063393414	Operative procedures - main OPCS
41210#Z905	LOGISTIC-BINARY	-0.168 [-0.337, -0.004]	0.0467660489035905	LOGISTIC-BINARY	-0.033 [-0.179, 0.111]	0.659081441911137	LOGISTIC-BINARY	-0.096 [-0.206, 0.012]	0.0849188192340736	0.22739667	Operative procedures - secondary OPCS
41210#J382	LOGISTIC-BINARY	-0.827 [-1.729, -0.072]	0.0467992645605822	LOGISTIC-BINARY	-0.341 [-1.114, 0.349]	0.354846605398855	LOGISTIC-BINARY	-0.572 [-1.140, -0.057]	0.0372901164631553	0.38867638	Operative procedures - secondary OPCS
41200#H061	LOGISTIC-BINARY	-0.736 [-1.526, -0.056]	0.0468920012458995	LOGISTIC-BINARY	-0.339 [-1.073, 0.319]	0.334645061519013	LOGISTIC-BINARY	-0.537 [-1.061, -0.060]	0.0343303946186235	0.44172853	Operative procedures - main OPCS
25233	ORDERED-LOGISTIC	-0.093 [-0.185, -0.001]	0.0469353641595312	ORDERED-LOGISTIC	-0.004 [-0.076, 0.069]	0.92230523977882	ORDERED-LOGISTIC	-0.036 [-0.093, 0.021]	0.211621426062101	0.13422409	Mean L1 in external capsule on FA skeleton (left)
25915	LINEAR	-0.047 [-0.092, -0.001]	0.0469762476201319	LINEAR	-0.009 [-0.045, 0.028]	0.64946173662814	LINEAR	-0.023 [-0.052, 0.006]	0.115069917756	0.20646735	Volume of grey matter in IX Cerebellum (left)
25801	LINEAR	0.044 [0.001, 0.088]	0.0469915849811042	LINEAR	0.005 [-0.030, 0.040]	0.774229551423098	LINEAR	0.021 [-0.006, 0.049]	0.123980804392058	0.16823672	Volume of grey matter in Superior Temporal Gyrus posterior division (right)
20004#1591	LOGISTIC-BINARY	0.252 [0.001, 0.499]	0.0470248995980674	LOGISTIC-BINARY	-0.117 [-0.405, 0.160]	0.414592094920786	LOGISTIC-BINARY	0.079 [-0.109, 0.263]	0.407051493336411	0.054445818	Operation code
20003#1140882800	LOGISTIC-BINARY	-0.249 [-0.499, -0.007]	0.0471007222149267	LOGISTIC-BINARY	0.024 [-0.194, 0.237]	0.827144166229877	LOGISTIC-BINARY	-0.086 [-0.249, 0.073]	0.293227928085561	0.10204062	Treatment/medication code
41210#D128	LOGISTIC-BINARY	-1.072 [-2.296, -0.121]	0.0472327674023798				LOGISTIC-BINARY	-0.454 [-1.217, 0.220]	0.210015302451665		Operative procedures - secondary OPCS
41204#K523	LOGISTIC-BINARY	0.725 [0.001, 1.449]	0.0472492048407141				LOGISTIC-BINARY	0.629 [0.056, 1.197]	0.0297057607453307		Diagnoses - secondary ICD10
23281	LINEAR	0.066 [0.001, 0.131]	0.0472766504393596	LINEAR	-0.024 [-0.077, 0.029]	0.371922619954875	LINEAR	0.010 [-0.031, 0.051]	0.647096586839036	0.035596471	Total tissue fat percentage
90131	LINEAR	0.016 [0.000, 0.033]	0.0473502865497854	LINEAR	0.009 [-0.005, 0.023]	0.209618434366233	LINEAR	0.012 [0.001, 0.022]	0.0272643326578095	0.48999363	Fraction acceleration <= 200 milli-gravities
41204#N993	LOGISTIC-BINARY	0.466 [-0.001, 0.924]	0.047411281205123	LOGISTIC-BINARY	0.008 [-0.424, 0.420]	0.970721388872467	LOGISTIC-BINARY	0.211 [-0.102, 0.517]	0.180368443899507	0.15168008	Diagnoses - secondary ICD10
41202#L438	LOGISTIC-BINARY	-1.071 [-2.296, -0.120]	0.0474503732708519	LOGISTIC-BINARY	0.041 [-0.661, 0.694]	0.905434396425014	LOGISTIC-BINARY	-0.351 [-0.931, 0.180]	0.212491399755598	0.089157611	Diagnoses - main ICD10
20001#1043	LOGISTIC-BINARY	0.515 [-0.001, 1.023]	0.0474669701545089	LOGISTIC-BINARY	-0.152 [-0.867, 0.501]	0.659718775992529	LOGISTIC-BINARY	0.256 [-0.154, 0.654]	0.212991414839292	0.12592062	Cancer code self-reported
41204#J931	LOGISTIC-BINARY	0.726 [0.000, 1.451]	0.0474941758433492				LOGISTIC-BINARY	0.297 [-0.299, 0.869]	0.315615128498233		Diagnoses - secondary ICD10
41204#M8985	LOGISTIC-BINARY	-1.071 [-2.295, -0.120]	0.0475021990406599				LOGISTIC-BINARY	-0.969 [-2.051, -0.099]	0.0468268403280852		Diagnoses - secondary ICD10
20003#1140884388	LOGISTIC-BINARY	-1.481 [-3.323, -0.234]	0.0475102437063659				LOGISTIC-BINARY	-0.825 [-1.918, 0.063]	0.0948955129847853		Treatment/medication code
25311	ORDERED-LOGISTIC	-0.093 [-0.184, -0.001]	0.0475900020683797	ORDERED-LOGISTIC	-0.029 [-0.102, 0.043]	0.428536119367542	ORDERED-LOGISTIC	-0.051 [-0.108, 0.006]	0.0777283334401832	0.2873365	Mean L3 in cerebral peduncle on FA skeleton (left)
41210#Z589	LOGISTIC-BINARY	0.562 [-0.002, 1.118]	0.0477399193858252	LOGISTIC-BINARY	-0.266 [-0.872, 0.290]	0.36635617304682	LOGISTIC-BINARY	0.140 [-0.261, 0.528]	0.484454963261313	0.044380248	Operative procedures - secondary OPCS
40006#D059	LOGISTIC-BINARY	0.346 [-0.001, 0.685]	0.0477992859210396	LOGISTIC-BINARY	-0.137 [-0.471, 0.183]	0.410079313548984	LOGISTIC-BINARY	0.073 [-0.164, 0.305]	0.540871632625952	0.045946054	Type of cancer: ICD10
41246#2470	LOGISTIC-BINARY	0.116 [0.000, 0.230]	0.047824905249313	LOGISTIC-BINARY	0.006 [-0.139, 0.149]	0.933585640307965	LOGISTIC-BINARY	0.069 [-0.021, 0.158]	0.131474776857252	0.24328786	Treatment speciality of consultant (recoded)
40011#8543	LOGISTIC-BINARY	-1.474 [-3.314, -0.232]	0.0479346688735531				LOGISTIC-BINARY	-0.573 [-1.495, 0.216]	0.182402748786296		Histology of cancer tumour
20003#1140864184	LOGISTIC-BINARY	-0.301 [-0.607, -0.009]	0.0479801870904446	LOGISTIC-BINARY	0.226 [-0.096, 0.539]	0.162758356317037	LOGISTIC-BINARY	-0.047 [-0.264, 0.164]	0.663909817933767	0.017930012	Treatment/medication code
41210#375	LOGISTIC-BINARY	0.246 [0.000, 0.487]	0.0480005698102088	LOGISTIC-BINARY	0.135 [-0.110, 0.375]	0.275119587778263	LOGISTIC-BINARY	0.176 [0.004, 0.347]	0.0436859102344204	0.52787781	Operative procedures - secondary OPCS
41210#C903	LOGISTIC-BINARY	0.097 [0.000, 0.193]	0.0480326610122584	LOGISTIC-BINARY	-0.070 [-0.175, 0.033]	0.184428866199377	LOGISTIC-BINARY	0.013 [-0.058, 0.083]	0.716700996152659	0.020491552	Operative procedures - secondary OPCS
41210#W354	LOGISTIC-BINARY	-1.474 [-3.313, -0.231]	0.0480454337296462	LOGISTIC-BINARY	0.844 [0.124, 1.575]	0.0211715032302139	LOGISTIC-BINARY	0.138 [-0.459, 0.704]	0.638337159088866	0.0076618451	Operative procedures - secondary OPCS
25500	LINEAR	0.049 [0.000, 0.097]	0.0480515333853875	LINEAR	0.041 [0.003, 0.079]	0.0360713349706474	LINEAR	0.046 [0.017, 0.076]	0.00225366623015544	0.7971676	Weighted-mean FA in tract inferior fronto-occipital fasciculus (left)
41200#H581	LOGISTIC-BINARY	0.303 [-0.001, 0.601]	0.0480923844157855	LOGISTIC-BINARY	-0.055 [-0.473, 0.344]	0.792924158741711	LOGISTIC-BINARY	0.171 [-0.073, 0.409]	0.164952809825394	0.16740607	Operative procedures - main OPCS
41201#592	LOGISTIC-BINARY	-1.219 [-2.662, -0.155]	0.0481096102360155				LOGISTIC-BINARY	-0.535 [-1.337, 0.165]	0.157632935919342		External causes
41204#Z928	LOGISTIC-BINARY	-0.397 [-0.804, -0.015]	0.0481727602451517	LOGISTIC-BINARY	0.305 [-0.120, 0.718]	0.152281795439519	LOGISTIC-BINARY	-0.062 [-0.347, 0.213]	0.664240370161444	0.016917378	Diagnoses - secondary ICD10
41200#C405	LOGISTIC-BINARY	-1.069 [-2.295, -0.116]	0.0481743158637567	LOGISTIC-BINARY	-0.538 [-1.652, 0.392]	0.291424468127895	LOGISTIC-BINARY	-0.801 [-1.589, -0.126]	0.0296290847086507	0.4857015	Operative procedures - main OPCS
20003#1141157364	LOGISTIC-BINARY	-0.595 [-1.224, -0.034]	0.0482024459806029	LOGISTIC-BINARY	0.129 [-0.322, 0.563]	0.56455674600741	LOGISTIC-BINARY	-0.158 [-0.516, 0.183]	0.374968077934237	0.055452459	Treatment/medication code
25511	LINEAR	0.049 [0.000, 0.098]	0.0482073994901827	LINEAR	0.005 [-0.034, 0.043]	0.815364497225582	LINEAR	0.024 [-0.007, 0.054]	0.128436452678268	0.16020481	Weighted-mean FA in tract superior thalamic radiation (left)
41246#1120	LOGISTIC-BINARY	0.483 [-0.003, 0.959]	0.0482580594703157	LOGISTIC-BINARY	0.184 [-0.257, 0.609]	0.404234968797619	LOGISTIC-BINARY	0.317 [-0.007, 0.634]	0.0521833300459871	0.36534503	Treatment speciality of consultant (recoded)
41245#1530	LOGISTIC-BINARY	-1.218 [-2.661, -0.154]	0.0483484495406212	LOGISTIC-BINARY	0.366 [-0.477, 1.172]	0.378122660666826	LOGISTIC-BINARY	-0.278 [-0.951, 0.333]	0.392528289280389	0.038561612	Main speciality of consultant (recoded)
22601#81292858	LOGISTIC-BINARY	-0.882 [-1.862, -0.077]	0.0483596024748371	LOGISTIC-BINARY	-0.229 [-1.050, 0.502]	0.557027695480366	LOGISTIC-BINARY	-0.543 [-1.151, 0.002]	0.0626477380787464	0.27916911	Job coding
30230	ORDERED-LOGISTIC	0.084 [0.001, 0.168]	0.0483731885453473	ORDERED-LOGISTIC	-0.007 [-0.081, 0.067]	0.851989451798286	ORDERED-LOGISTIC	0.032 [-0.024, 0.087]	0.263585166111041	0.10938364	Nucleated red blood cell percentage
102480	ORDERED-LOGISTIC	-0.172 [-0.342, -0.001]	0.0484193518913196	ORDERED-LOGISTIC	-0.040 [-0.197, 0.117]	0.61777975338132	ORDERED-LOGISTIC	-0.100 [-0.215, 0.015]	0.0882137957808958	0.2653178	Cheesy biscuits intake
20004#1368	LOGISTIC-BINARY	0.077 [0.000, 0.154]	0.0484363585579817	LOGISTIC-BINARY	-0.003 [-0.072, 0.064]	0.920711464357295	LOGISTIC-BINARY	0.029 [-0.022, 0.080]	0.257202308596818	0.12262063	Operation code
41202#M5494	LOGISTIC-BINARY	-0.882 [-1.862, -0.077]	0.048482752947703	LOGISTIC-BINARY	0.341 [-0.261, 0.923]	0.255475052138622	LOGISTIC-BINARY	-0.115 [-0.602, 0.344]	0.632993352013482	0.025204012	Diagnoses - main ICD10
25071	LINEAR	0.047 [0.000, 0.095]	0.0485401709002471	LINEAR	0.044 [0.006, 0.081]	0.0222195020110377	LINEAR	0.047 [0.018, 0.076]	0.00164552029393091	0.89934796	Mean FA in cerebral peduncle on FA skeleton (left)
2877	MULTINOMIAL-LOGISTIC	-999.000 [-999.000, -999.000]	0.0485754731570363				MULTINOMIAL-LOGISTIC	-999.000 [-999.000, -999.000]	0.0431650284303195		Type of tobacco previously smoked
41202#L729	LOGISTIC-BINARY	0.145 [0.000, 0.289]	0.0485798956263173	LOGISTIC-BINARY	-0.070 [-0.213, 0.071]	0.333572916257851	LOGISTIC-BINARY	0.033 [-0.069, 0.133]	0.521653901410407	0.037224766	Diagnoses - main ICD10
41210#Z533	LOGISTIC-BINARY	-0.615 [-1.268, -0.035]	0.0485923028144674	LOGISTIC-BINARY	-0.181 [-0.687, 0.294]	0.467877769929916	LOGISTIC-BINARY	-0.343 [-0.730, 0.022]	0.0733771496546395	0.28000715	Operative procedures - secondary OPCS
25877	LINEAR	0.043 [0.000, 0.085]	0.04859771070859	LINEAR	0.021 [-0.012, 0.054]	0.218664196833486	LINEAR	0.031 [0.005, 0.058]	0.0198906444410585	0.43023401	Volume of grey matter in Occipital Pole (right)
41204#S6200	LOGISTIC-BINARY	0.720 [-0.003, 1.444]	0.048643780766197	LOGISTIC-BINARY	-0.334 [-1.107, 0.356]	0.365173892313089	LOGISTIC-BINARY	0.166 [-0.341, 0.651]	0.50963943051461	0.044592448	Diagnoses - secondary ICD10
41200#A624	LOGISTIC-BINARY	-0.395 [-0.803, -0.014]	0.0487146629926574	LOGISTIC-BINARY	0.099 [-0.317, 0.498]	0.634005719856283	LOGISTIC-BINARY	-0.170 [-0.456, 0.105]	0.234855393550045	0.087775648	Operative procedures - main OPCS
41200#S661	LOGISTIC-BINARY	-0.820 [-1.722, -0.065]	0.0487401085616984	LOGISTIC-BINARY	-0.112 [-0.728, 0.460]	0.710267718913263	LOGISTIC-BINARY	-0.387 [-0.880, 0.069]	0.108010437102084	0.17332882	Operative procedures - main OPCS
12254	LOGISTIC-BINARY	-0.565 [-1.128, 0.005]	0.0487421709857062	LOGISTIC-BINARY	0.312 [-0.277, 0.959]	0.318301569008026	LOGISTIC-BINARY	-0.147 [-0.543, 0.264]	0.474012921092449	0.040207203	DXA measurement completed
41253#15	LOGISTIC-BINARY	0.037 [0.000, 0.073]	0.0488070812728176	LOGISTIC-BINARY	0.033 [-0.001, 0.066]	0.0578266485979871	LOGISTIC-BINARY	0.035 [0.010, 0.060]	0.00570000162469784	0.86975765	Source of inpatient record
41202#T185	LOGISTIC-BINARY	-1.063 [-2.287, -0.113]	0.0488402223322557	LOGISTIC-BINARY	0.099 [-0.513, 0.676]	0.742016500661671	LOGISTIC-BINARY	-0.286 [-0.808, 0.197]	0.26220722659533	0.065933689	Diagnoses - main ICD10
20423	LOGISTIC-BINARY	-0.063 [-0.126, 0.000]	0.0488957265546771	LOGISTIC-BINARY	0.056 [0.002, 0.110]	0.0417912380749001	LOGISTIC-BINARY	0.005 [-0.035, 0.046]	0.796124866753377	0.0048065986	Keyed up or on edge during worst period of anxiety
41202#Z352	LOGISTIC-BINARY	0.708 [-0.003, 1.419]	0.048934189906284	LOGISTIC-BINARY	0.206 [-0.353, 0.741]	0.457466184324963	LOGISTIC-BINARY	0.395 [-0.036, 0.817]	0.0683758917121758	0.27305326	Diagnoses - main ICD10
20002#1522	LOGISTIC-BINARY	-0.528 [-1.082, -0.024]	0.0489476700110722	LOGISTIC-BINARY	-0.294 [-0.942, 0.296]	0.348463407962091	LOGISTIC-BINARY	-0.417 [-0.825, -0.035]	0.0380342276948325	0.57305855	Non-cancer illness code self-reported
20004#1450	LOGISTIC-BINARY	-0.272 [-0.549, -0.006]	0.0489709937845617	LOGISTIC-BINARY	-0.159 [-0.427, 0.101]	0.238044353795142	LOGISTIC-BINARY	-0.212 [-0.403, -0.026]	0.0273891060328797	0.55684078	Operation code
25674	LINEAR	0.048 [0.000, 0.095]	0.0489869113201749	LINEAR	0.002 [-0.036, 0.040]	0.910970281282744	LINEAR	0.023 [-0.006, 0.053]	0.1232539911127	0.14218552	Weighted-mean ICVF in tract superior thalamic radiation (right)
90184	LINEAR	-0.017 [-0.033, 0.000]	0.0489982920762404	LINEAR	-0.009 [-0.023, 0.005]	0.222544168349134	LINEAR	-0.012 [-0.023, -0.001]	0.0276295563004583	0.47811952	Maximum readings exceeding +/-8 gravities before calibration in a 5 second epoch
41210#T291	LOGISTIC-BINARY	-0.958 [-2.039, -0.090]	0.0490008313104805				LOGISTIC-BINARY	-0.444 [-1.170, 0.201]	0.199046294911931		Operative procedures - secondary OPCS
41210#T698	LOGISTIC-BINARY	-1.466 [-3.304, -0.225]	0.0490131674925234				LOGISTIC-BINARY	-0.461 [-1.322, 0.287]	0.25421827078117		Operative procedures - secondary OPCS
41202#F239	LOGISTIC-BINARY	0.511 [-0.005, 1.018]	0.0490380172422761	LOGISTIC-BINARY	0.104 [-0.433, 0.614]	0.695646132914982	LOGISTIC-BINARY	0.314 [-0.050, 0.669]	0.0867499545435419	0.27545857	Diagnoses - main ICD10
20002#1287	LOGISTIC-BINARY	0.063 [0.000, 0.125]	0.0490411764336189	LOGISTIC-BINARY	-0.015 [-0.076, 0.046]	0.628701478885509	LOGISTIC-BINARY	0.025 [-0.019, 0.068]	0.2637086324144	0.080641203	Non-cancer illness code self-reported
41210#U354	LOGISTIC-BINARY	0.151 [-0.001, 0.300]	0.0491565796570315	LOGISTIC-BINARY	-0.129 [-0.326, 0.063]	0.19302375277506	LOGISTIC-BINARY	0.037 [-0.082, 0.155]	0.539905289702147	0.025603602	Operative procedures - secondary OPCS
41200#N111	LOGISTIC-BINARY	0.250 [-0.002, 0.497]	0.0493229436850305	LOGISTIC-BINARY	0.069 [-0.205, 0.335]	0.615632406818509	LOGISTIC-BINARY	0.168 [-0.016, 0.349]	0.0704010025149885	0.33495069	Operative procedures - main OPCS
25453	LINEAR	-0.049 [-0.098, 0.000]	0.0493465243033235	LINEAR	-0.052 [-0.091, -0.013]	0.00836536147427614	LINEAR	-0.052 [-0.082, -0.022]	0.000813828667449325	0.91804254	Mean ISOVF in superior cerebellar peduncle on FA skeleton (left)
41204#F109	LOGISTIC-BINARY	0.719 [-0.006, 1.443]	0.0493647752179535				LOGISTIC-BINARY	0.306 [-0.346, 0.931]	0.343492193611981		Diagnoses - secondary ICD10
41202#N23	LOGISTIC-BINARY	-0.118 [-0.237, -0.001]	0.0494164861445469	LOGISTIC-BINARY	-0.117 [-0.232, -0.004]	0.0445549109790249	LOGISTIC-BINARY	-0.123 [-0.205, -0.041]	0.00337780637059377	0.98788428	Diagnoses - main ICD10
40006#C227	LOGISTIC-BINARY	-1.464 [-3.303, -0.222]	0.0494276587970236				LOGISTIC-BINARY	-1.235 [-2.453, -0.299]	0.0209283770963496		Type of cancer: ICD10
41202#I872	LOGISTIC-BINARY	0.622 [-0.007, 1.245]	0.0494314427870909	LOGISTIC-BINARY	-0.412 [-1.142, 0.240]	0.237895702307673	LOGISTIC-BINARY	0.121 [-0.337, 0.561]	0.594329509849704	0.029696025	Diagnoses - main ICD10
41204#J350	LOGISTIC-BINARY	-1.464 [-3.304, -0.221]	0.0495429137255976				LOGISTIC-BINARY	-0.821 [-1.805, -0.009]	0.0677841286428868		Diagnoses - secondary ICD10
40013#2333	LOGISTIC-BINARY	0.888 [0.000, 1.803]	0.0496269524152615				LOGISTIC-BINARY	0.836 [0.089, 1.597]	0.027910174659351		Type of cancer: ICD9
41202#N941	LOGISTIC-BINARY	-0.258 [-0.521, -0.005]	0.0496735113778256	LOGISTIC-BINARY	0.063 [-0.130, 0.253]	0.516178744663396	LOGISTIC-BINARY	-0.061 [-0.215, 0.090]	0.433977368380947	0.049993489	Diagnoses - main ICD10
41200#W153	LOGISTIC-BINARY	-0.144 [-0.289, -0.002]	0.0496854985064753	LOGISTIC-BINARY	-0.081 [-0.210, 0.047]	0.217624167034079	LOGISTIC-BINARY	-0.108 [-0.204, -0.013]	0.026386574319464	0.51826352	Operative procedures - main OPCS
41201#V184	LOGISTIC-BINARY	0.235 [-0.002, 0.468]	0.0498053356007146	LOGISTIC-BINARY	0.118 [-0.082, 0.314]	0.242129304723443	LOGISTIC-BINARY	0.169 [0.017, 0.319]	0.0284782006442367	0.45478877	External causes
20084#468	LOGISTIC-BINARY	-0.079 [-0.158, 0.000]	0.0498078106879747	LOGISTIC-BINARY	-0.015 [-0.084, 0.053]	0.660121893384474	LOGISTIC-BINARY	-0.042 [-0.094, 0.010]	0.113172874888126	0.23429568	Vitamin and/or mineral supplement use
6138#5	LOGISTIC-BINARY	0.019 [0.000, 0.039]	0.0498678837408216	LOGISTIC-BINARY	0.012 [-0.006, 0.031]	0.181598544400978	LOGISTIC-BINARY	0.015 [0.002, 0.029]	0.0237431971480601	0.60480326	Qualifications
41200#M421	LOGISTIC-BINARY	0.090 [0.000, 0.180]	0.0499700155099589	LOGISTIC-BINARY	0.136 [0.006, 0.264]	0.0385703277650743	LOGISTIC-BINARY	0.097 [0.023, 0.170]	0.0102321118810449	0.56834286	Operative procedures - main OPCS
25667	LINEAR	0.048 [0.000, 0.097]	0.0500717160733306	LINEAR	0.035 [-0.004, 0.073]	0.0777551557064926	LINEAR	0.041 [0.011, 0.071]	0.00791465943046658	0.66057062	Weighted-mean ICVF in tract medial lemniscus (left)
40002#C798	LOGISTIC-BINARY	0.263 [-0.003, 0.523]	0.0501929521533062	LOGISTIC-BINARY	-0.180 [-0.496, 0.124]	0.255754921645675	LOGISTIC-BINARY	0.061 [-0.141, 0.258]	0.549257701211259	0.033182368	Contributory (secondary) causes of death: ICD10
41210#Z383	LOGISTIC-BINARY	0.144 [-0.001, 0.288]	0.0502642922444309	LOGISTIC-BINARY	-0.050 [-0.293, 0.186]	0.683688627638367	LOGISTIC-BINARY	0.089 [-0.035, 0.212]	0.157028965140042	0.17405869	Operative procedures - secondary OPCS
40006#C180	LOGISTIC-BINARY	-0.202 [-0.409, -0.002]	0.0505175588969577	LOGISTIC-BINARY	-0.129 [-0.338, 0.074]	0.218289800537666	LOGISTIC-BINARY	-0.168 [-0.313, -0.025]	0.022666840393946	0.6193772	Type of cancer: ICD10
41202#H611	LOGISTIC-BINARY	-0.634 [-1.316, -0.032]	0.0505745280651059	LOGISTIC-BINARY	-0.234 [-0.913, 0.385]	0.475786069758431	LOGISTIC-BINARY	-0.450 [-0.920, -0.015]	0.0501780555631618	0.39028576	Diagnoses - main ICD10
20544#6	LOGISTIC-BINARY	0.055 [0.000, 0.110]	0.0505850005474477	LOGISTIC-BINARY	0.000 [-0.056, 0.056]	0.99441071641519	LOGISTIC-BINARY	0.027 [-0.013, 0.066]	0.182457837580268	0.1692124	Mental health problems ever diagnosed by a professional
41200#491	LOGISTIC-BINARY	0.619 [-0.010, 1.242]	0.0506498415268037	LOGISTIC-BINARY	-0.174 [-1.125, 0.667]	0.699060104976095	LOGISTIC-BINARY	0.336 [-0.174, 0.830]	0.187376025578643	0.1549942	Operative procedures - main OPCS
41230#5DK	LOGISTIC-BINARY	-0.232 [-0.468, -0.003]	0.050669536752429	LOGISTIC-BINARY	-0.019 [-0.218, 0.176]	0.850041268039507	LOGISTIC-BINARY	-0.110 [-0.262, 0.039]	0.150671376811431	0.17184903	PCT where patients GP was registered
41200#C224	LOGISTIC-BINARY	0.516 [-0.009, 1.031]	0.0506877669698358	LOGISTIC-BINARY	-0.460 [-0.988, 0.024]	0.0729854879973743	LOGISTIC-BINARY	-0.020 [-0.380, 0.325]	0.90963140145507	0.0083909361	Operative procedures - main OPCS
41204#A630	LOGISTIC-BINARY	0.507 [-0.009, 1.015]	0.0507332882943423	LOGISTIC-BINARY	-0.223 [-0.750, 0.267]	0.387734199566125	LOGISTIC-BINARY	0.125 [-0.236, 0.473]	0.489657389664904	0.047315028	Diagnoses - secondary ICD10
41200#C158	LOGISTIC-BINARY	0.477 [-0.008, 0.953]	0.0507531924869807	LOGISTIC-BINARY	-0.191 [-0.823, 0.390]	0.533995591841269	LOGISTIC-BINARY	0.208 [-0.165, 0.570]	0.266433844256076	0.090816118	Operative procedures - main OPCS
25644	ORDERED-LOGISTIC	-0.092 [-0.185, 0.000]	0.0508271369673864	ORDERED-LOGISTIC	-0.029 [-0.102, 0.044]	0.432648938506149	ORDERED-LOGISTIC	-0.054 [-0.111, 0.003]	0.0626865117797875	0.29405457	Weighted-mean L3 in tract superior longitudinal fasciculus (left)
90136	LINEAR	0.016 [0.000, 0.033]	0.0508548148435366	LINEAR	0.011 [-0.003, 0.025]	0.133688526322129	LINEAR	0.013 [0.002, 0.023]	0.0164013127554814	0.60857999	Fraction acceleration <= 325 milli-gravities
41200#F104	LOGISTIC-BINARY	-0.175 [-0.353, -0.001]	0.0509023667484049	LOGISTIC-BINARY	0.151 [-0.042, 0.341]	0.120559605874645	LOGISTIC-BINARY	-0.030 [-0.159, 0.098]	0.648364094336697	0.013811814	Operative procedures - main OPCS
41204#Z508	LOGISTIC-BINARY	0.205 [-0.003, 0.410]	0.0509812812718219	LOGISTIC-BINARY	0.108 [-0.097, 0.310]	0.296065840939383	LOGISTIC-BINARY	0.157 [0.011, 0.300]	0.0334171103608963	0.51209414	Diagnoses - secondary ICD10
20002#1220	LOGISTIC-BINARY	0.035 [0.000, 0.070]	0.0510213767776966	LOGISTIC-BINARY	-0.048 [-0.089, -0.007]	0.020535819222008	LOGISTIC-BINARY	-0.003 [-0.030, 0.023]	0.807013512520161	0.0024593554	Non-cancer illness code self-reported
41204#M4782	LOGISTIC-BINARY	-0.113 [-0.227, 0.000]	0.0510513799233334	LOGISTIC-BINARY	0.066 [-0.054, 0.184]	0.279184375999515	LOGISTIC-BINARY	-0.033 [-0.115, 0.048]	0.423805533069924	0.033317104	Diagnoses - secondary ICD10
41200#T642	LOGISTIC-BINARY	0.330 [-0.006, 0.658]	0.0510717527742005	LOGISTIC-BINARY	0.211 [-0.113, 0.527]	0.195730569806745	LOGISTIC-BINARY	0.268 [0.036, 0.496]	0.0223769083695844	0.61416763	Operative procedures - main OPCS
41210#C818	LOGISTIC-BINARY	0.411 [-0.008, 0.822]	0.0512677677170062	LOGISTIC-BINARY	0.241 [-0.140, 0.611]	0.20715075721402	LOGISTIC-BINARY	0.317 [0.037, 0.593]	0.0248898626632012	0.55022013	Operative procedures - secondary OPCS
41210#K614	LOGISTIC-BINARY	-0.358 [-0.729, -0.008]	0.0512892204269122	LOGISTIC-BINARY	-0.333 [-0.819, 0.118]	0.161318488624068	LOGISTIC-BINARY	-0.309 [-0.595, -0.035]	0.0303533459528928	0.9352504	Operative procedures - secondary OPCS
20003#1141194800	LOGISTIC-BINARY	-0.508 [-1.047, -0.018]	0.0513389823605142	LOGISTIC-BINARY	-0.401 [-0.947, 0.100]	0.130876601680374	LOGISTIC-BINARY	-0.456 [-0.829, -0.107]	0.01298917653022	0.77431601	Treatment/medication code
41210#T301	LOGISTIC-BINARY	0.356 [-0.007, 0.711]	0.0514592362665871	LOGISTIC-BINARY	0.258 [-0.103, 0.610]	0.154551951266808	LOGISTIC-BINARY	0.311 [0.058, 0.561]	0.0150981896947346	0.70559967	Operative procedures - secondary OPCS
25364	LINEAR	0.049 [0.000, 0.097]	0.0514925915163726	LINEAR	0.031 [-0.008, 0.070]	0.11871835342879	LINEAR	0.041 [0.010, 0.071]	0.008943082843291	0.58052278	Mean ICVF in retrolenticular part of internal capsule on FA skeleton (right)
41210#675	LOGISTIC-BINARY	0.552 [-0.011, 1.108]	0.0515098358526039	LOGISTIC-BINARY	-0.018 [-0.535, 0.471]	0.944727355272829	LOGISTIC-BINARY	0.237 [-0.135, 0.598]	0.203801498215121	0.13752213	Operative procedures - secondary OPCS
25314	ORDERED-LOGISTIC	-0.091 [-0.183, 0.001]	0.0515432282837704	ORDERED-LOGISTIC	-0.002 [-0.074, 0.071]	0.958842640803918	ORDERED-LOGISTIC	-0.034 [-0.091, 0.023]	0.2407034941861	0.13409628	Mean L3 in posterior limb of internal capsule on FA skeleton (right)
20003#1140861924	LOGISTIC-BINARY	0.226 [-0.004, 0.451]	0.0517121335276845	LOGISTIC-BINARY	0.052 [-0.206, 0.303]	0.688859830821797	LOGISTIC-BINARY	0.141 [-0.029, 0.309]	0.101723210840909	0.31897432	Treatment/medication code
41210#Y222	LOGISTIC-BINARY	0.164 [-0.003, 0.329]	0.0517505773244005	LOGISTIC-BINARY	0.000 [-0.180, 0.177]	0.996054960180628	LOGISTIC-BINARY	0.090 [-0.032, 0.210]	0.145781454693895	0.18736401	Operative procedures - secondary OPCS
41202#J13	LOGISTIC-BINARY	0.281 [-0.006, 0.562]	0.0517692118769084	LOGISTIC-BINARY	-0.016 [-0.355, 0.311]	0.925610331992505	LOGISTIC-BINARY	0.155 [-0.062, 0.367]	0.156962228008655	0.1834559	Diagnoses - main ICD10
41203#6271	LOGISTIC-BINARY	0.369 [-0.007, 0.738]	0.0517925215027834	LOGISTIC-BINARY	-0.094 [-0.406, 0.209]	0.549395750285858	LOGISTIC-BINARY	0.094 [-0.144, 0.327]	0.43331706244758	0.060657896	Diagnoses - main ICD9
41230#5H	LOGISTIC-BINARY	-0.109 [-0.219, 0.000]	0.0518540397394435	LOGISTIC-BINARY	0.059 [-0.053, 0.170]	0.297261630326437	LOGISTIC-BINARY	-0.029 [-0.107, 0.049]	0.467331812602254	0.035245191	PCT where patients GP was registered
25317	ORDERED-LOGISTIC	-0.091 [-0.183, 0.001]	0.0518562751832412	ORDERED-LOGISTIC	-0.017 [-0.090, 0.055]	0.642541070310546	ORDERED-LOGISTIC	-0.045 [-0.101, 0.012]	0.122202472698059	0.21530919	Mean L3 in retrolenticular part of internal capsule on FA skeleton (left)
20023	LINEAR	0.007 [0.000, 0.014]	0.0518612727305379	LINEAR	0.006 [0.000, 0.013]	0.0549990989803269	LINEAR	0.007 [0.002, 0.011]	0.00661259186942552	0.86599493	Mean time to correctly identify matches
41200#U199	LOGISTIC-BINARY	0.268 [-0.005, 0.536]	0.0518624112422877	LOGISTIC-BINARY	-0.026 [-0.347, 0.283]	0.869231009063215	LOGISTIC-BINARY	0.141 [-0.065, 0.344]	0.175408034960782	0.16493702	Operative procedures - main OPCS
41204#M1390	LOGISTIC-BINARY	-0.150 [-0.303, 0.000]	0.051906631743833	LOGISTIC-BINARY	0.058 [-0.105, 0.217]	0.482826124843616	LOGISTIC-BINARY	-0.056 [-0.167, 0.053]	0.313573373564358	0.065568306	Diagnoses - secondary ICD10
41202#M233	LOGISTIC-BINARY	-0.212 [-0.430, -0.001]	0.0520471191455674	LOGISTIC-BINARY	-0.096 [-0.310, 0.112]	0.371201796471949	LOGISTIC-BINARY	-0.148 [-0.298, 0.000]	0.0518813885391502	0.44834378	Diagnoses - main ICD10
41202#C679	LOGISTIC-BINARY	0.090 [-0.001, 0.180]	0.0521949429925263	LOGISTIC-BINARY	0.153 [0.016, 0.288]	0.0273871567304996	LOGISTIC-BINARY	0.100 [0.025, 0.175]	0.00916202519253941	0.44858634	Diagnoses - main ICD10
40011#8480	LOGISTIC-BINARY	-0.211 [-0.428, -0.001]	0.0522275514937818	LOGISTIC-BINARY	-0.064 [-0.267, 0.134]	0.530540617253064	LOGISTIC-BINARY	-0.136 [-0.283, 0.009]	0.0679658271247449	0.32545203	Histology of cancer tumour
12679	LINEAR	0.041 [0.000, 0.082]	0.0522452244202077	LINEAR	-0.007 [-0.040, 0.026]	0.688856193303027	LINEAR	0.012 [-0.014, 0.038]	0.35739974803893	0.077568099	Number of beats in waveform average for PWA
41200#P132	LOGISTIC-BINARY	-0.305 [-0.621, -0.004]	0.0523304593248649	LOGISTIC-BINARY	0.171 [-0.052, 0.389]	0.128668966405315	LOGISTIC-BINARY	-0.009 [-0.188, 0.167]	0.92179146187091	0.013980832	Operative procedures - main OPCS
25075	LINEAR	0.049 [-0.001, 0.098]	0.052411291291795	LINEAR	0.032 [-0.007, 0.071]	0.105291691251679	LINEAR	0.040 [0.009, 0.070]	0.0107212717150328	0.60813296	Mean FA in posterior limb of internal capsule on FA skeleton (left)
41210#V112	LOGISTIC-BINARY	0.615 [-0.015, 1.238]	0.0525199107792205	LOGISTIC-BINARY	-0.398 [-1.165, 0.282]	0.275204547956821	LOGISTIC-BINARY	0.142 [-0.325, 0.591]	0.540516745618842	0.038050961	Operative procedures - secondary OPCS
25296	ORDERED-LOGISTIC	-0.090 [-0.182, 0.001]	0.0525696504057381	ORDERED-LOGISTIC	0.023 [-0.050, 0.095]	0.5392262959047	ORDERED-LOGISTIC	-0.018 [-0.074, 0.039]	0.539260090586569	0.057101481	Mean L3 in middle cerebellar peduncle on FA skeleton
41204#H534	LOGISTIC-BINARY	0.263 [-0.006, 0.526]	0.0526065845318829	LOGISTIC-BINARY	-0.135 [-0.433, 0.151]	0.363107746753281	LOGISTIC-BINARY	0.079 [-0.118, 0.273]	0.425064053124354	0.048374031	Diagnoses - secondary ICD10
41202#K613	LOGISTIC-BINARY	0.288 [-0.007, 0.577]	0.0526275570437	LOGISTIC-BINARY	-0.117 [-0.526, 0.271]	0.563183145975625	LOGISTIC-BINARY	0.139 [-0.097, 0.371]	0.242974507068596	0.10793282	Diagnoses - main ICD10
41204#Z450	LOGISTIC-BINARY	0.340 [-0.009, 0.680]	0.0527209773661314	LOGISTIC-BINARY	0.119 [-0.318, 0.539]	0.585298080999151	LOGISTIC-BINARY	0.222 [-0.047, 0.485]	0.101794519435681	0.43119064	Diagnoses - secondary ICD10
20003#2038459888	LOGISTIC-BINARY	-0.604 [-1.258, -0.024]	0.0527483814597322	LOGISTIC-BINARY	0.458 [-0.098, 1.003]	0.100657602220945	LOGISTIC-BINARY	-0.066 [-0.472, 0.321]	0.742870197793348	0.011772161	Treatment/medication code
41202#I7021	LOGISTIC-BINARY	0.734 [-0.018, 1.486]	0.0528956773295209				LOGISTIC-BINARY	0.381 [-0.302, 1.038]	0.26124740706193		Diagnoses - main ICD10
20003#1140865654	LOGISTIC-BINARY	0.320 [-0.008, 0.642]	0.0529628999287008	LOGISTIC-BINARY	0.301 [-0.156, 0.745]	0.188405129508834	LOGISTIC-BINARY	0.310 [0.044, 0.571]	0.0208896995311875	0.945696	Treatment/medication code
41202#J931	LOGISTIC-BINARY	0.288 [-0.007, 0.577]	0.0530033012275738	LOGISTIC-BINARY	0.276 [-0.318, 0.847]	0.349189599168855	LOGISTIC-BINARY	0.281 [0.018, 0.539]	0.0341304014022314	0.97185576	Diagnoses - main ICD10
41202#D351	LOGISTIC-BINARY	0.253 [-0.006, 0.507]	0.0530442823852793	LOGISTIC-BINARY	-0.247 [-0.510, 0.006]	0.0598720943368433	LOGISTIC-BINARY	-0.013 [-0.195, 0.166]	0.890645704613306	0.0070509277	Diagnoses - main ICD10
23121	LINEAR	-0.005 [-0.009, 0.000]	0.0530745890618784	LINEAR	0.000 [-0.004, 0.004]	0.95742727285256	LINEAR	-0.002 [-0.006, 0.001]	0.133258759004958	0.16243175	Arm fat-free mass (right)
41202#N766	LOGISTIC-BINARY	0.732 [-0.018, 1.483]	0.0531181564873589	LOGISTIC-BINARY	-0.602 [-1.603, 0.241]	0.192330704466762	LOGISTIC-BINARY	0.126 [-0.439, 0.663]	0.65095543364677	0.027831996	Diagnoses - main ICD10
90013	LINEAR	-0.016 [-0.032, 0.000]	0.053145811889913	LINEAR	-0.010 [-0.024, 0.003]	0.138858756130272	LINEAR	-0.013 [-0.023, -0.002]	0.0165119686519342	0.61098146	Standard deviation of acceleration
25675	LINEAR	0.047 [-0.001, 0.094]	0.0531808295320657	LINEAR	0.029 [-0.009, 0.067]	0.135082633174658	LINEAR	0.038 [0.008, 0.068]	0.011980681567912	0.56674236	Weighted-mean ICVF in tract uncinate fasciculus (left)
20003#1140884622	LOGISTIC-BINARY	0.335 [-0.009, 0.672]	0.0532212261473894	LOGISTIC-BINARY	0.447 [0.114, 0.775]	0.0079983009072461	LOGISTIC-BINARY	0.390 [0.151, 0.625]	0.00125824116919247	0.64448279	Treatment/medication code
51	LINEAR	-0.006 [-0.012, 0.000]	0.0532353569819913	LINEAR	0.000 [-0.005, 0.005]	0.960094254452494	LINEAR	-0.003 [-0.007, 0.001]	0.185000045226017	0.1581744	Seated height
25344	LINEAR	0.048 [-0.001, 0.097]	0.0532509884447024	LINEAR	0.012 [-0.027, 0.050]	0.558168725886852	LINEAR	0.027 [-0.003, 0.058]	0.0774868051507254	0.24884668	Mean ICVF in middle cerebellar peduncle on FA skeleton
41204#K315	LOGISTIC-BINARY	-0.518 [-1.072, -0.015]	0.0532790061876519	LOGISTIC-BINARY	0.142 [-0.326, 0.591]	0.541619727581613	LOGISTIC-BINARY	-0.162 [-0.512, 0.172]	0.351275628412299	0.064525805	Diagnoses - secondary ICD10
20230	LINEAR	0.014 [0.000, 0.027]	0.0533665530679081	LINEAR	0.001 [-0.011, 0.013]	0.858725645617151	LINEAR	0.006 [-0.003, 0.015]	0.158180887998305	0.17489934	Duration to entering value
22601#92332986	LOGISTIC-BINARY	0.218 [-0.005, 0.437]	0.053377205009347	LOGISTIC-BINARY	0.024 [-0.226, 0.267]	0.849281370794105	LOGISTIC-BINARY	0.134 [-0.031, 0.297]	0.107701274627752	0.25060359	Job coding
20096#1	LOGISTIC-BINARY	0.082 [-0.002, 0.165]	0.0535172494133965	LOGISTIC-BINARY	-0.056 [-0.136, 0.022]	0.16172900564772	LOGISTIC-BINARY	0.007 [-0.050, 0.064]	0.80667076984576	0.018105345	Size of red wine glass drunk
41210#W201	LOGISTIC-BINARY	-0.346 [-0.708, -0.004]	0.0535295233536746	LOGISTIC-BINARY	-0.128 [-0.480, 0.208]	0.464499111449366	LOGISTIC-BINARY	-0.248 [-0.496, -0.008]	0.0459612886868484	0.38634685	Operative procedures - secondary OPCS
25245	ORDERED-LOGISTIC	-0.090 [-0.182, 0.001]	0.0535741256737746	ORDERED-LOGISTIC	-0.005 [-0.077, 0.068]	0.902543299809378	ORDERED-LOGISTIC	-0.034 [-0.091, 0.022]	0.234097390135632	0.14991689	Mean L1 in uncinate fasciculus on FA skeleton (left)
20114#100	LOGISTIC-BINARY	-0.218 [-0.440, 0.004]	0.0535926686820829	LOGISTIC-BINARY	-0.128 [-0.391, 0.136]	0.340152024051485	LOGISTIC-BINARY	-0.165 [-0.333, 0.003]	0.0530428393173375	0.60862893	Illnesses of adopted siblings
41204#S5200	LOGISTIC-BINARY	0.479 [-0.015, 0.962]	0.0535984519022151	LOGISTIC-BINARY	-0.052 [-0.636, 0.494]	0.855461188274133	LOGISTIC-BINARY	0.240 [-0.131, 0.601]	0.197432258235459	0.16372262	Diagnoses - secondary ICD10
90135	LINEAR	0.016 [0.000, 0.032]	0.0536991214540824	LINEAR	0.008 [-0.006, 0.022]	0.244715798390293	LINEAR	0.011 [0.001, 0.022]	0.0339235238831034	0.4767957	Fraction acceleration <= 300 milli-gravities
41200#M272	LOGISTIC-BINARY	-0.331 [-0.677, -0.003]	0.0537603945291596	LOGISTIC-BINARY	-0.416 [-0.795, -0.060]	0.0258908362834942	LOGISTIC-BINARY	-0.380 [-0.633, -0.138]	0.00258035625319185	0.73638111	Operative procedures - main OPCS
25333	ORDERED-LOGISTIC	-0.090 [-0.182, 0.001]	0.0537604152287727	ORDERED-LOGISTIC	0.025 [-0.048, 0.097]	0.505967078218199	ORDERED-LOGISTIC	-0.018 [-0.075, 0.039]	0.531301167633037	0.054114547	Mean L3 in cingulum hippocampus on FA skeleton (left)
41202#M662	LOGISTIC-BINARY	0.700 [-0.019, 1.419]	0.0538016859859122	LOGISTIC-BINARY	0.194 [-0.469, 0.823]	0.55272163330642	LOGISTIC-BINARY	0.425 [-0.057, 0.895]	0.0789037760693955	0.30509928	Diagnoses - main ICD10
20003#1141200108	LOGISTIC-BINARY	0.407 [-0.013, 0.817]	0.0538382784031784	LOGISTIC-BINARY	0.041 [-0.305, 0.374]	0.812769952583224	LOGISTIC-BINARY	0.197 [-0.065, 0.453]	0.135896955236609	0.18124713	Treatment/medication code
40001#C809	LOGISTIC-BINARY	0.728 [-0.021, 1.477]	0.053888684324163	LOGISTIC-BINARY	0.006 [-0.898, 0.828]	0.989371626625641	LOGISTIC-BINARY	0.404 [-0.158, 0.950]	0.15019866380867	0.21527556	Underlying (primary) cause of death: ICD10
41202#H603	LOGISTIC-BINARY	0.729 [-0.021, 1.478]	0.053968015825961				LOGISTIC-BINARY	0.801 [0.220, 1.387]	0.00672089643517705		Diagnoses - main ICD10
41200#C752	LOGISTIC-BINARY	0.431 [-0.014, 0.867]	0.0540582129901479	LOGISTIC-BINARY	-0.015 [-0.532, 0.472]	0.952314329821561	LOGISTIC-BINARY	0.230 [-0.103, 0.554]	0.168964865451325	0.19012485	Operative procedures - main OPCS
41202#T172	LOGISTIC-BINARY	0.337 [-0.010, 0.677]	0.0540839133472904	LOGISTIC-BINARY	0.071 [-0.259, 0.391]	0.665726764285221	LOGISTIC-BINARY	0.201 [-0.034, 0.433]	0.0904249323595091	0.27083182	Diagnoses - main ICD10
20004#1548	LOGISTIC-BINARY	0.247 [-0.007, 0.496]	0.054158499666176	LOGISTIC-BINARY	-0.005 [-0.278, 0.260]	0.969309922839784	LOGISTIC-BINARY	0.126 [-0.059, 0.307]	0.178190110225616	0.17982943	Operation code
25096	LINEAR	0.048 [-0.001, 0.097]	0.0541619979338283	LINEAR	0.000 [-0.039, 0.039]	0.9988472000871	LINEAR	0.021 [-0.009, 0.051]	0.17671848493618	0.13130045	Mean FA in superior longitudinal fasciculus on FA skeleton (right)
25347	LINEAR	0.049 [-0.001, 0.098]	0.0542558868517206	LINEAR	-0.010 [-0.050, 0.029]	0.601602948477161	LINEAR	0.014 [-0.017, 0.045]	0.376044826124127	0.066873387	Mean ICVF in body of corpus callosum on FA skeleton
41204#M235	LOGISTIC-BINARY	0.708 [-0.020, 1.437]	0.0542799482104025	LOGISTIC-BINARY	-0.469 [-1.331, 0.280]	0.24691728613868	LOGISTIC-BINARY	0.133 [-0.393, 0.635]	0.609906078554624	0.03364297	Diagnoses - secondary ICD10
20003#1141173872	LOGISTIC-BINARY	0.557 [-0.019, 1.124]	0.0543548904321376	LOGISTIC-BINARY	-0.401 [-1.020, 0.160]	0.17912278107825	LOGISTIC-BINARY	0.123 [-0.272, 0.504]	0.53311201141346	0.022198774	Treatment/medication code
5157	LINEAR	0.023 [0.000, 0.046]	0.0543672425402679	LINEAR	0.001 [-0.019, 0.022]	0.89242675818353	LINEAR	0.011 [-0.004, 0.026]	0.165074012910094	0.1794378	6mm asymmetry index (left)
41200#M335	LOGISTIC-BINARY	0.558 [-0.019, 1.126]	0.0543715459721276	LOGISTIC-BINARY	0.001 [-0.625, 0.586]	0.998366280155305	LOGISTIC-BINARY	0.289 [-0.128, 0.694]	0.166958628977223	0.18987942	Operative procedures - main OPCS
41202#H268	LOGISTIC-BINARY	0.267 [-0.008, 0.537]	0.0544807259667815	LOGISTIC-BINARY	0.090 [-0.193, 0.365]	0.526256130761417	LOGISTIC-BINARY	0.179 [-0.018, 0.372]	0.0717719406064249	0.37382859	Diagnoses - main ICD10
25916	LINEAR	-0.045 [-0.092, 0.001]	0.0545873454774392	LINEAR	-0.022 [-0.059, 0.015]	0.248142161852828	LINEAR	-0.032 [-0.061, -0.003]	0.029810730458677	0.43580806	Volume of grey matter in Vermis IX Cerebellum
41200#Q162	LOGISTIC-BINARY	-0.400 [-0.824, -0.004]	0.0546069577139167	LOGISTIC-BINARY	-0.044 [-0.361, 0.261]	0.7794684473588	LOGISTIC-BINARY	-0.171 [-0.419, 0.069]	0.169519730432039	0.17504913	Operative procedures - main OPCS
41202#S5280	LOGISTIC-BINARY	0.477 [-0.017, 0.961]	0.0546745281964827	LOGISTIC-BINARY	0.558 [0.026, 1.084]	0.0373122662932233	LOGISTIC-BINARY	0.511 [0.151, 0.867]	0.00503539380156882	0.82390583	Diagnoses - main ICD10
22601#91392822	LOGISTIC-BINARY	0.399 [-0.014, 0.804]	0.0547396898347434	LOGISTIC-BINARY	-0.610 [-1.294, -0.003]	0.0616388812925021	LOGISTIC-BINARY	0.059 [-0.283, 0.390]	0.728989078916445	0.0096429884	Job coding
41230#5L	LOGISTIC-BINARY	0.702 [-0.022, 1.425]	0.0547952887838316				LOGISTIC-BINARY	0.517 [-0.074, 1.097]	0.0815556329003401		PCT where patients GP was registered
41202#H360	LOGISTIC-BINARY	0.410 [-0.015, 0.825]	0.0548196797308462	LOGISTIC-BINARY	-0.031 [-0.496, 0.410]	0.89188544375246	LOGISTIC-BINARY	0.199 [-0.111, 0.501]	0.200741956226932	0.16172996	Diagnoses - main ICD10
90043	LINEAR	-0.016 [-0.033, 0.000]	0.0549003561583993	LINEAR	0.001 [-0.014, 0.015]	0.94236801384895	LINEAR	-0.006 [-0.017, 0.004]	0.250580630570392	0.13276747	Average acceleration 16:00 - 16:59
41204#E780	LOGISTIC-BINARY	0.025 [-0.001, 0.051]	0.0549238253475391	LOGISTIC-BINARY	-0.036 [-0.066, -0.007]	0.0158555702390896	LOGISTIC-BINARY	-0.003 [-0.022, 0.016]	0.743407913646733	0.0020698111	Diagnoses - secondary ICD10
20410	LINEAR	-0.045 [-0.091, 0.001]	0.05494513939905	LINEAR	0.077 [0.016, 0.139]	0.013545558093801	LINEAR	-0.003 [-0.039, 0.034]	0.886767901837743	0.0017633121	Age when known person last commented about drinking habits
41210#L769	LOGISTIC-BINARY	0.349 [-0.012, 0.703]	0.0549617946433319	LOGISTIC-BINARY	-0.033 [-0.877, 0.735]	0.935013836171183	LOGISTIC-BINARY	0.277 [-0.050, 0.596]	0.0921114448875973	0.39556003	Operative procedures - secondary OPCS
41210#L434	LOGISTIC-BINARY	0.724 [-0.024, 1.473]	0.0549758331658388				LOGISTIC-BINARY	0.712 [0.102, 1.323]	0.0212057430795736		Operative procedures - secondary OPCS
41202#S836	LOGISTIC-BINARY	0.557 [-0.020, 1.125]	0.0550323521354155	LOGISTIC-BINARY	0.172 [-0.398, 0.715]	0.542575081124856	LOGISTIC-BINARY	0.355 [-0.046, 0.746]	0.078343333946605	0.34437075	Diagnoses - main ICD10
41200#Q152	LOGISTIC-BINARY	0.724 [-0.024, 1.473]	0.0550468705442417	LOGISTIC-BINARY	-0.214 [-1.039, 0.523]	0.586417801077416	LOGISTIC-BINARY	0.241 [-0.293, 0.754]	0.363140011216366	0.089157887	Operative procedures - main OPCS
12699	ORDERED-LOGISTIC	-0.175 [-0.353, 0.004]	0.055111823927582	ORDERED-LOGISTIC	-0.014 [-0.152, 0.124]	0.847514998411061	ORDERED-LOGISTIC	-0.072 [-0.181, 0.037]	0.194797538295478	0.16161945	Number of PWA tests performed
41204#B965	LOGISTIC-BINARY	0.144 [-0.004, 0.290]	0.0551585450278714	LOGISTIC-BINARY	-0.020 [-0.194, 0.150]	0.817486118491165	LOGISTIC-BINARY	0.074 [-0.037, 0.185]	0.189534291424433	0.15564251	Diagnoses - secondary ICD10
41202#M7989	LOGISTIC-BINARY	0.393 [-0.014, 0.791]	0.0551822421505596	LOGISTIC-BINARY	0.124 [-0.308, 0.539]	0.565723270595068	LOGISTIC-BINARY	0.264 [-0.029, 0.552]	0.0741516017723808	0.36676338	Diagnoses - main ICD10
41210#V281	LOGISTIC-BINARY	-0.622 [-1.304, -0.020]	0.0552129402525662	LOGISTIC-BINARY	-0.026 [-0.630, 0.539]	0.930034857979946	LOGISTIC-BINARY	-0.298 [-0.732, 0.109]	0.163251401703746	0.17832872	Operative procedures - secondary OPCS
25262	ORDERED-LOGISTIC	-0.090 [-0.181, 0.002]	0.0552566156673258	ORDERED-LOGISTIC	-0.027 [-0.100, 0.045]	0.457102898265081	ORDERED-LOGISTIC	-0.050 [-0.107, 0.007]	0.0833186502592043	0.29668167	Mean L2 in cerebral peduncle on FA skeleton (right)
41204#Z480	LOGISTIC-BINARY	-0.432 [-0.893, -0.005]	0.0552753463091742	LOGISTIC-BINARY	0.233 [-0.170, 0.623]	0.249007783092919	LOGISTIC-BINARY	-0.081 [-0.378, 0.205]	0.586152292871541	0.028645325	Diagnoses - secondary ICD10
22604#1	LOGISTIC-BINARY	0.052 [-0.001, 0.105]	0.0553103436132363	LOGISTIC-BINARY	-0.024 [-0.066, 0.019]	0.272404815947972	LOGISTIC-BINARY	0.006 [-0.027, 0.039]	0.717730956962241	0.029140949	Work hours - lumped category
41204#C19	LOGISTIC-BINARY	0.299 [-0.011, 0.603]	0.055510175178786	LOGISTIC-BINARY	-0.071 [-0.433, 0.276]	0.695293101731748	LOGISTIC-BINARY	0.116 [-0.117, 0.343]	0.324466567542472	0.12212337	Diagnoses - secondary ICD10
41200#334	LOGISTIC-BINARY	0.335 [-0.013, 0.676]	0.0558179754840603	LOGISTIC-BINARY	-0.169 [-0.501, 0.149]	0.306343485948408	LOGISTIC-BINARY	0.060 [-0.177, 0.291]	0.617135301392307	0.036798522	Operative procedures - main OPCS
22601#11723441	LOGISTIC-BINARY	0.228 [-0.008, 0.461]	0.0558422657559418	LOGISTIC-BINARY	0.022 [-0.199, 0.238]	0.84145506745121	LOGISTIC-BINARY	0.115 [-0.046, 0.273]	0.159432947351448	0.20761292	Job coding
22617#1172	LOGISTIC-BINARY	0.228 [-0.008, 0.461]	0.0558422657559418	LOGISTIC-BINARY	0.022 [-0.199, 0.238]	0.84145506745121	LOGISTIC-BINARY	0.115 [-0.046, 0.273]	0.159432947351448	0.20761292	Job SOC coding
41210#H581	LOGISTIC-BINARY	0.724 [-0.027, 1.475]	0.0558598526913921				LOGISTIC-BINARY	0.396 [-0.265, 1.035]	0.228694469596684		Operative procedures - secondary OPCS
41204#K831	LOGISTIC-BINARY	0.217 [-0.008, 0.438]	0.0558840001424802	LOGISTIC-BINARY	0.093 [-0.134, 0.314]	0.41721282420651	LOGISTIC-BINARY	0.140 [-0.018, 0.296]	0.0809181731391008	0.43955401	Diagnoses - secondary ICD10
25078	LINEAR	0.045 [-0.001, 0.091]	0.0558948433135565	LINEAR	0.011 [-0.025, 0.048]	0.54501698607029	LINEAR	0.027 [-0.002, 0.055]	0.064718316916109	0.26428774	Mean FA in anterior corona radiata on FA skeleton (right)
41204#S013	LOGISTIC-BINARY	0.555 [-0.023, 1.123]	0.056039931533563	LOGISTIC-BINARY	-0.252 [-0.856, 0.302]	0.389862939906257	LOGISTIC-BINARY	0.134 [-0.272, 0.525]	0.508057254343229	0.052201189	Diagnoses - secondary ICD10
41204#H610	LOGISTIC-BINARY	0.724 [-0.027, 1.475]	0.0561176042938323				LOGISTIC-BINARY	0.187 [-0.433, 0.775]	0.541389477224563		Diagnoses - secondary ICD10
41204#I490	LOGISTIC-BINARY	0.231 [-0.009, 0.466]	0.0562068099349307	LOGISTIC-BINARY	-0.013 [-0.374, 0.334]	0.942094540148351	LOGISTIC-BINARY	0.143 [-0.055, 0.337]	0.1539985718763	0.261875	Diagnoses - secondary ICD10
40006#C320	LOGISTIC-BINARY	0.274 [-0.011, 0.553]	0.0562112643234118	LOGISTIC-BINARY	-0.223 [-0.902, 0.396]	0.496764124863498	LOGISTIC-BINARY	0.208 [-0.049, 0.459]	0.108502326617715	0.16857526	Type of cancer: ICD10
41202#S5200	LOGISTIC-BINARY	0.193 [-0.007, 0.390]	0.0562179136620561	LOGISTIC-BINARY	-0.059 [-0.248, 0.126]	0.535221216109825	LOGISTIC-BINARY	0.059 [-0.078, 0.193]	0.395366065016099	0.069671355	Diagnoses - main ICD10
41204#F104	LOGISTIC-BINARY	0.506 [-0.021, 1.023]	0.0563142453820836				LOGISTIC-BINARY	0.326 [-0.148, 0.786]	0.169861435079037		Diagnoses - secondary ICD10
41202#R478	LOGISTIC-BINARY	-0.363 [-0.749, 0.000]	0.0564470294066229	LOGISTIC-BINARY	0.076 [-0.351, 0.485]	0.720321004714476	LOGISTIC-BINARY	-0.180 [-0.462, 0.092]	0.203005210980898	0.12500648	Diagnoses - main ICD10
23228	LINEAR	-0.052 [-0.105, 0.001]	0.0564608907740918	LINEAR	-0.001 [-0.046, 0.043]	0.951934706975252	LINEAR	-0.021 [-0.055, 0.013]	0.228770057370018	0.1537099	Leg BMC (bone mineral content) (right)
20002#1373	LOGISTIC-BINARY	0.351 [-0.015, 0.709]	0.0565312039428642	LOGISTIC-BINARY	0.373 [0.042, 0.697]	0.0254509232366762	LOGISTIC-BINARY	0.362 [0.118, 0.603]	0.00337122818412783	0.93110681	Non-cancer illness code self-reported
25666	LINEAR	0.048 [-0.001, 0.096]	0.0566191855126514	LINEAR	0.023 [-0.016, 0.062]	0.242362917122068	LINEAR	0.035 [0.004, 0.065]	0.0249292361090493	0.44040337	Weighted-mean ICVF in tract middle cerebellar peduncle
41202#S2200	LOGISTIC-BINARY	-0.334 [-0.689, 0.001]	0.0566311519469683	LOGISTIC-BINARY	-0.083 [-0.409, 0.230]	0.608977738944613	LOGISTIC-BINARY	-0.203 [-0.440, 0.027]	0.0889045074793865	0.29531077	Diagnoses - main ICD10
25385	LINEAR	0.046 [-0.001, 0.094]	0.0566621720875415	LINEAR	0.005 [-0.033, 0.043]	0.78674002092503	LINEAR	0.024 [-0.006, 0.053]	0.118227789686785	0.18661313	Mean ICVF in superior longitudinal fasciculus on FA skeleton (left)
41204#M654	LOGISTIC-BINARY	0.719 [-0.029, 1.468]	0.0566804861017951				LOGISTIC-BINARY	0.516 [-0.103, 1.124]	0.0964293542299557		Diagnoses - secondary ICD10
41210#Z346	LOGISTIC-BINARY	0.722 [-0.029, 1.473]	0.0566935503041363				LOGISTIC-BINARY	0.485 [-0.188, 1.141]	0.149140447482415		Operative procedures - secondary OPCS
41204#D801	LOGISTIC-BINARY	-0.644 [-1.358, -0.019]	0.0567076846847506	LOGISTIC-BINARY	-0.320 [-1.139, 0.407]	0.411143105480884	LOGISTIC-BINARY	-0.517 [-1.042, -0.038]	0.042333612500216	0.53436202	Diagnoses - secondary ICD10
90154	ORDERED-LOGISTIC	-0.154 [-0.311, 0.004]	0.0567178760482142	ORDERED-LOGISTIC	0.089 [-0.033, 0.211]	0.152203439787881	ORDERED-LOGISTIC	0.001 [-0.095, 0.097]	0.985119582776122	0.017158886	Fraction acceleration <= 1600 milli-gravities
41210#K508	LOGISTIC-BINARY	0.148 [-0.005, 0.299]	0.0567355943655527	LOGISTIC-BINARY	-0.117 [-0.337, 0.097]	0.291677457316834	LOGISTIC-BINARY	0.055 [-0.070, 0.178]	0.384533133175047	0.050505519	Operative procedures - secondary OPCS
74	ORDERED-LOGISTIC	0.014 [0.000, 0.028]	0.0569681772979306	ORDERED-LOGISTIC	-0.003 [-0.016, 0.010]	0.623745456762576	ORDERED-LOGISTIC	0.004 [-0.006, 0.013]	0.416498304829728	0.081340112	Fasting time
41202#C160	LOGISTIC-BINARY	-0.247 [-0.508, 0.003]	0.0570370408574137	LOGISTIC-BINARY	-0.236 [-0.633, 0.140]	0.230438624159693	LOGISTIC-BINARY	-0.211 [-0.423, -0.006]	0.0469678550839752	0.96027243	Diagnoses - main ICD10
41210#Y189	LOGISTIC-BINARY	-0.407 [-0.843, -0.001]	0.0570563474228442	LOGISTIC-BINARY	-0.187 [-0.593, 0.197]	0.351628210909313	LOGISTIC-BINARY	-0.295 [-0.589, -0.014]	0.043758925314028	0.45582363	Operative procedures - secondary OPCS
41200#L196	LOGISTIC-BINARY	0.513 [-0.023, 1.040]	0.0571016696811624				LOGISTIC-BINARY	0.412 [-0.086, 0.898]	0.0988111056441999		Operative procedures - main OPCS
41204#Z930	LOGISTIC-BINARY	0.259 [-0.011, 0.524]	0.0571283148832032	LOGISTIC-BINARY	0.232 [-0.212, 0.661]	0.295996902361154	LOGISTIC-BINARY	0.236 [0.009, 0.458]	0.0392950240590169	0.91597331	Diagnoses - secondary ICD10
41202#O365	LOGISTIC-BINARY	0.430 [-0.020, 0.870]	0.0573189979788551	LOGISTIC-BINARY	0.049 [-0.329, 0.412]	0.794752365530252	LOGISTIC-BINARY	0.211 [-0.073, 0.489]	0.140795220767037	0.19762661	Diagnoses - main ICD10
41210#L543	LOGISTIC-BINARY	0.454 [-0.021, 0.919]	0.0573292318774112				LOGISTIC-BINARY	0.359 [-0.101, 0.807]	0.11940511036808		Operative procedures - secondary OPCS
41204#C797	LOGISTIC-BINARY	0.217 [-0.009, 0.438]	0.0573410903981437	LOGISTIC-BINARY	-0.087 [-0.462, 0.271]	0.639123722666327	LOGISTIC-BINARY	0.128 [-0.064, 0.316]	0.187133953561003	0.16518401	Diagnoses - secondary ICD10
2010	LOGISTIC-BINARY	0.018 [-0.001, 0.037]	0.0573420373828529	LOGISTIC-BINARY	-0.004 [-0.021, 0.014]	0.672257743421517	LOGISTIC-BINARY	0.006 [-0.006, 0.019]	0.336017210478678	0.091876954	Suffer from 'nerves'
41204#V800	LOGISTIC-BINARY	0.261 [-0.011, 0.527]	0.0573628558183089	LOGISTIC-BINARY	-0.125 [-0.370, 0.112]	0.308694063470826	LOGISTIC-BINARY	0.036 [-0.144, 0.213]	0.694271017630952	0.036438283	Diagnoses - secondary ICD10
41202#G931	LOGISTIC-BINARY	0.719 [-0.031, 1.469]	0.057365032005474	LOGISTIC-BINARY	0.100 [-0.713, 0.856]	0.800190597677016	LOGISTIC-BINARY	0.419 [-0.120, 0.945]	0.120875149648329	0.26360345	Diagnoses - main ICD10
41202#M329	LOGISTIC-BINARY	-0.707 [-1.500, -0.023]	0.0574140477093473	LOGISTIC-BINARY	0.343 [-0.150, 0.822]	0.164793973020639	LOGISTIC-BINARY	-0.029 [-0.432, 0.356]	0.883665306855371	0.019935286	Diagnoses - main ICD10
40011#8472	LOGISTIC-BINARY	0.445 [-0.021, 0.901]	0.0574239569579903	LOGISTIC-BINARY	0.200 [-0.218, 0.604]	0.338829051869851	LOGISTIC-BINARY	0.308 [-0.001, 0.611]	0.0480284714156767	0.4366723	Histology of cancer tumour
22617#9229	LOGISTIC-BINARY	0.359 [-0.016, 0.727]	0.0574636508116092	LOGISTIC-BINARY	0.044 [-0.404, 0.472]	0.844331580950929	LOGISTIC-BINARY	0.225 [-0.060, 0.504]	0.117705466557726	0.28127789	Job SOC coding
22601#11313221	LOGISTIC-BINARY	0.251 [-0.011, 0.507]	0.0575918631486733	LOGISTIC-BINARY	-0.003 [-0.279, 0.265]	0.98541714994608	LOGISTIC-BINARY	0.127 [-0.062, 0.312]	0.183736678695624	0.18644714	Job coding
22617#1131	LOGISTIC-BINARY	0.251 [-0.011, 0.507]	0.0575918631486733	LOGISTIC-BINARY	-0.003 [-0.279, 0.265]	0.98541714994608	LOGISTIC-BINARY	0.127 [-0.062, 0.312]	0.183736678695624	0.18644714	Job SOC coding
25845	LINEAR	0.043 [-0.001, 0.087]	0.057641987005179	LINEAR	0.026 [-0.009, 0.061]	0.145108271004528	LINEAR	0.033 [0.006, 0.061]	0.0173969365334073	0.56306213	Volume of grey matter in Cuneal Cortex (right)
41200#W193	LOGISTIC-BINARY	0.471 [-0.023, 0.956]	0.0577235823792644	LOGISTIC-BINARY	0.074 [-0.353, 0.483]	0.727796244649748	LOGISTIC-BINARY	0.240 [-0.079, 0.552]	0.134952842647541	0.22605456	Operative procedures - main OPCS
41204#C791	LOGISTIC-BINARY	0.563 [-0.027, 1.143]	0.0577454255322922	LOGISTIC-BINARY	0.368 [-0.314, 1.026]	0.276506325354703	LOGISTIC-BINARY	0.475 [0.032, 0.910]	0.0332595116518001	0.66843837	Diagnoses - secondary ICD10
20003#1140926732	LOGISTIC-BINARY	0.126 [-0.005, 0.255]	0.0578247778620688	LOGISTIC-BINARY	-0.093 [-0.239, 0.051]	0.208184657141621	LOGISTIC-BINARY	0.021 [-0.076, 0.117]	0.670268998219918	0.027623147	Treatment/medication code
30170	ORDERED-LOGISTIC	0.081 [-0.003, 0.164]	0.0578768757753091	ORDERED-LOGISTIC	-0.008 [-0.082, 0.066]	0.836027147910249	ORDERED-LOGISTIC	0.030 [-0.026, 0.085]	0.292403349502035	0.11962076	Nucleated red blood cell count
41204#C770	LOGISTIC-BINARY	0.151 [-0.006, 0.306]	0.0579428933507499	LOGISTIC-BINARY	-0.249 [-0.489, -0.017]	0.0384650289700424	LOGISTIC-BINARY	0.016 [-0.115, 0.144]	0.813511470333769	0.0056098215	Diagnoses - secondary ICD10
40006#C029	LOGISTIC-BINARY	0.446 [-0.022, 0.904]	0.0580927125704657	LOGISTIC-BINARY	-0.124 [-0.686, 0.400]	0.651729130409921	LOGISTIC-BINARY	0.193 [-0.160, 0.536]	0.276287359379411	0.11750428	Type of cancer: ICD10
20003#1140862944	LOGISTIC-BINARY	0.259 [-0.012, 0.526]	0.0581395027094025	LOGISTIC-BINARY	-0.315 [-0.773, 0.113]	0.161627488065739	LOGISTIC-BINARY	0.084 [-0.144, 0.308]	0.463526744229639	0.029790176	Treatment/medication code
41210#S083	LOGISTIC-BINARY	-0.376 [-0.778, 0.002]	0.0581820874106088	LOGISTIC-BINARY	-0.259 [-0.651, 0.110]	0.180042044231524	LOGISTIC-BINARY	-0.290 [-0.563, -0.028]	0.0330535006593848	0.67575479	Operative procedures - secondary OPCS
20548#1	LOGISTIC-BINARY	-0.059 [-0.120, 0.002]	0.0582591443340114	LOGISTIC-BINARY	-0.056 [-0.117, 0.005]	0.0731747243720921	LOGISTIC-BINARY	-0.059 [-0.102, -0.016]	0.00757290481052057	0.94590765	Manifestations of mania or irritability
25040	LINEAR	-0.048 [-0.097, 0.002]	0.0582873600654385	LINEAR	-0.022 [-0.061, 0.017]	0.273617524316156	LINEAR	-0.030 [-0.061, 0.001]	0.0567651587165481	0.42370358	Median BOLD effect (in group-defined mask) for shapes activation
22601#41213252	LOGISTIC-BINARY	0.295 [-0.014, 0.598]	0.0583383981427751	LOGISTIC-BINARY	0.057 [-0.228, 0.333]	0.690318311045751	LOGISTIC-BINARY	0.163 [-0.045, 0.367]	0.120161226032933	0.26115116	Job coding
41202#I743	LOGISTIC-BINARY	0.165 [-0.007, 0.335]	0.0584037584370469	LOGISTIC-BINARY	-0.141 [-0.592, 0.284]	0.52605822422151	LOGISTIC-BINARY	0.108 [-0.052, 0.265]	0.182187150324017	0.20188741	Diagnoses - main ICD10
25570	ORDERED-LOGISTIC	-0.088 [-0.180, 0.003]	0.0584426017729457	ORDERED-LOGISTIC	0.013 [-0.059, 0.085]	0.720822476308801	ORDERED-LOGISTIC	-0.024 [-0.080, 0.033]	0.412401434927574	0.087718934	Weighted-mean L1 in tract acoustic radiation (right)
41200#D162	LOGISTIC-BINARY	0.717 [-0.034, 1.468]	0.058477506628657	LOGISTIC-BINARY	0.189 [-0.474, 0.818]	0.562741080942186	LOGISTIC-BINARY	0.409 [-0.080, 0.887]	0.095364097455728	0.2962949	Operative procedures - main OPCS
41202#S819	LOGISTIC-BINARY	0.499 [-0.026, 1.014]	0.0585000914580108	LOGISTIC-BINARY	-0.069 [-0.523, 0.361]	0.757699088942021	LOGISTIC-BINARY	0.161 [-0.177, 0.489]	0.34142656657488	0.10253362	Diagnoses - main ICD10
41210#Z785	LOGISTIC-BINARY	-0.204 [-0.420, 0.004]	0.0585755044701796	LOGISTIC-BINARY	0.222 [0.020, 0.420]	0.029683279785374	LOGISTIC-BINARY	0.015 [-0.130, 0.159]	0.834477095124274	0.0041674082	Operative procedures - secondary OPCS
41204#Z808	LOGISTIC-BINARY	0.291 [-0.014, 0.589]	0.0585854404969476	LOGISTIC-BINARY	0.118 [-0.184, 0.411]	0.438010420879821	LOGISTIC-BINARY	0.203 [-0.010, 0.412]	0.0592391643053285	0.42336887	Diagnoses - secondary ICD10
41202#K85	LOGISTIC-BINARY	0.127 [-0.006, 0.258]	0.0586006979323734	LOGISTIC-BINARY	-0.004 [-0.147, 0.137]	0.954126495330321	LOGISTIC-BINARY	0.065 [-0.032, 0.160]	0.188345674530516	0.18418124	Diagnoses - main ICD10
41202#M2416	LOGISTIC-BINARY	-0.386 [-0.802, 0.002]	0.058625057828401	LOGISTIC-BINARY	0.138 [-0.198, 0.464]	0.413223852089662	LOGISTIC-BINARY	-0.088 [-0.345, 0.162]	0.497177400779708	0.048505686	Diagnoses - main ICD10
41200#A706	LOGISTIC-BINARY	-0.536 [-1.124, -0.005]	0.0586474948641821	LOGISTIC-BINARY	-0.117 [-0.638, 0.371]	0.646817093806067	LOGISTIC-BINARY	-0.319 [-0.702, 0.042]	0.0917900757431872	0.27627695	Operative procedures - main OPCS
25399	LINEAR	-0.047 [-0.096, 0.002]	0.058724060377587	LINEAR	-0.049 [-0.087, -0.010]	0.0131073009593998	LINEAR	-0.049 [-0.079, -0.019]	0.00144987007095655	0.96032578	Mean OD in corticospinal tract on FA skeleton (left)
25900	LINEAR	0.042 [-0.002, 0.086]	0.0587645558013083	LINEAR	-0.015 [-0.050, 0.019]	0.387064183823561	LINEAR	0.008 [-0.019, 0.036]	0.541520296915725	0.043798655	Volume of grey matter in Crus I Cerebellum (left)
41200#F344	LOGISTIC-BINARY	-0.482 [-1.008, -0.002]	0.058786092586417	LOGISTIC-BINARY	0.292 [-0.137, 0.710]	0.174028888769445	LOGISTIC-BINARY	-0.058 [-0.382, 0.254]	0.72154465342184	0.020910056	Operative procedures - main OPCS
41210#E639	LOGISTIC-BINARY	0.614 [-0.032, 1.253]	0.0589234552217247				LOGISTIC-BINARY	0.337 [-0.281, 0.932]	0.27321966720238		Operative procedures - secondary OPCS
41210#Y503	LOGISTIC-BINARY	0.713 [-0.036, 1.461]	0.0589792820410318	LOGISTIC-BINARY	-0.041 [-0.545, 0.436]	0.870168239160541	LOGISTIC-BINARY	0.180 [-0.230, 0.576]	0.38098330463159	0.098906539	Operative procedures - secondary OPCS
41202#M7918	LOGISTIC-BINARY	-0.638 [-1.352, -0.013]	0.058999312797374	LOGISTIC-BINARY	-0.262 [-0.787, 0.225]	0.307418333438443	LOGISTIC-BINARY	-0.405 [-0.820, -0.018]	0.0467381011488916	0.37944075	Diagnoses - main ICD10
22601#92253391	LOGISTIC-BINARY	-0.166 [-0.341, 0.005]	0.0590629210949147	LOGISTIC-BINARY	-0.181 [-0.390, 0.021]	0.0831743627074585	LOGISTIC-BINARY	-0.168 [-0.301, -0.037]	0.0125929964153371	0.91209	Job coding
22617#9225	LOGISTIC-BINARY	-0.166 [-0.341, 0.005]	0.0590629210949147	LOGISTIC-BINARY	-0.181 [-0.390, 0.021]	0.0831743627074585	LOGISTIC-BINARY	-0.168 [-0.301, -0.037]	0.0125929964153371	0.91209	Job SOC coding
110001	LOGISTIC-BINARY	0.021 [-0.001, 0.042]	0.0590685492623311	LOGISTIC-BINARY	0.000 [-0.019, 0.019]	0.998191736562416	LOGISTIC-BINARY	0.009 [-0.005, 0.023]	0.196150844662106	0.1557117	Invitation to complete online 24-hour recall dietary questionnaire acceptance
41200#C316	LOGISTIC-BINARY	-0.519 [-1.089, -0.003]	0.0591255730736137	LOGISTIC-BINARY	0.261 [-0.208, 0.715]	0.265779079075847	LOGISTIC-BINARY	-0.099 [-0.452, 0.238]	0.571221415689788	0.031891692	Operative procedures - main OPCS
41204#S699	LOGISTIC-BINARY	0.547 [-0.030, 1.115]	0.0591664161580127	LOGISTIC-BINARY	0.492 [0.040, 0.937]	0.0307614732005147	LOGISTIC-BINARY	0.518 [0.167, 0.865]	0.00353949585143599	0.88175327	Diagnoses - secondary ICD10
20003#1140874852	LOGISTIC-BINARY	0.136 [-0.006, 0.276]	0.0591892967134055	LOGISTIC-BINARY	0.130 [-0.002, 0.261]	0.0527268865672072	LOGISTIC-BINARY	0.128 [0.032, 0.224]	0.00874790454557687	0.95400697	Treatment/medication code
41250#3000	LOGISTIC-BINARY	0.115 [-0.005, 0.235]	0.059237440926678	LOGISTIC-BINARY	-0.020 [-0.192, 0.149]	0.822415157570418	LOGISTIC-BINARY	0.062 [-0.036, 0.159]	0.211121347668436	0.20484973	Methods of discharge from hospital (recoded)
6332#4	LOGISTIC-BINARY	-0.131 [-0.268, 0.005]	0.0593218569097955	LOGISTIC-BINARY	0.043 [-0.059, 0.144]	0.411596777345016	LOGISTIC-BINARY	-0.018 [-0.099, 0.063]	0.669750769784765	0.045269374	Item selected for each puzzle
41202#T876	LOGISTIC-BINARY	0.506 [-0.028, 1.031]	0.0594092402452608	LOGISTIC-BINARY	-0.298 [-0.945, 0.290]	0.339906703113366	LOGISTIC-BINARY	0.142 [-0.259, 0.529]	0.478851079872861	0.052588504	Diagnoses - main ICD10
41200#355	LOGISTIC-BINARY	0.330 [-0.018, 0.670]	0.0594600429800289	LOGISTIC-BINARY	0.010 [-0.389, 0.393]	0.958079736555639	LOGISTIC-BINARY	0.186 [-0.074, 0.440]	0.155315976461638	0.22937539	Operative procedures - main OPCS
41202#C12	LOGISTIC-BINARY	0.614 [-0.034, 1.255]	0.0594814383663698				LOGISTIC-BINARY	0.453 [-0.143, 1.033]	0.128766008108436		Diagnoses - main ICD10
100300	ORDERED-LOGISTIC	0.096 [-0.004, 0.196]	0.0594861517818048	ORDERED-LOGISTIC	0.025 [-0.056, 0.106]	0.540265434654475	ORDERED-LOGISTIC	0.057 [-0.006, 0.120]	0.0753864834867975	0.27922922	Latte intake
41204#G408	LOGISTIC-BINARY	-0.667 [-1.417, -0.014]	0.0595403478037502	LOGISTIC-BINARY	0.018 [-0.709, 0.692]	0.958711252379203	LOGISTIC-BINARY	-0.352 [-0.858, 0.116]	0.154484431121767	0.17552055	Diagnoses - secondary ICD10
41245#1710	LOGISTIC-BINARY	0.285 [-0.015, 0.578]	0.0596076553703661	LOGISTIC-BINARY	-0.099 [-0.470, 0.255]	0.590091225359419	LOGISTIC-BINARY	0.108 [-0.122, 0.332]	0.352028237040136	0.10797721	Main speciality of consultant (recoded)
41202#O149	LOGISTIC-BINARY	-0.498 [-1.043, 0.000]	0.0596076866314982	LOGISTIC-BINARY	0.082 [-0.268, 0.420]	0.639649931779948	LOGISTIC-BINARY	-0.112 [-0.403, 0.168]	0.439619483422176	0.068758242	Diagnoses - main ICD10
41202#R220	LOGISTIC-BINARY	-0.302 [-0.625, 0.005]	0.0596084968160128	LOGISTIC-BINARY	0.044 [-0.295, 0.370]	0.795833061415411	LOGISTIC-BINARY	-0.146 [-0.377, 0.078]	0.208039365962546	0.13883421	Diagnoses - main ICD10
30120	LINEAR	0.007 [0.000, 0.015]	0.0596646665275224	LINEAR	-0.006 [-0.013, 0.001]	0.106667554707193	LINEAR	0.000 [-0.006, 0.005]	0.87798992885786	0.013178488	Lymphocyte count
25263	ORDERED-LOGISTIC	-0.088 [-0.181, 0.004]	0.0597267160479731	ORDERED-LOGISTIC	-0.035 [-0.107, 0.038]	0.349404653177102	ORDERED-LOGISTIC	-0.054 [-0.111, 0.003]	0.0617192856570857	0.36843038	Mean L2 in cerebral peduncle on FA skeleton (left)
41210#Z319	LOGISTIC-BINARY	-0.667 [-1.417, -0.013]	0.0597307686418043	LOGISTIC-BINARY	-0.263 [-0.868, 0.293]	0.371275884214147	LOGISTIC-BINARY	-0.436 [-0.897, -0.010]	0.0527123949954439	0.38466397	Operative procedures - secondary OPCS
25176	LINEAR	0.046 [-0.002, 0.093]	0.0597615137671107	LINEAR	-0.031 [-0.069, 0.007]	0.113998137392108	LINEAR	-0.002 [-0.031, 0.028]	0.916994943396348	0.013997615	Mean MO in superior corona radiata on FA skeleton (right)
41210#M162	LOGISTIC-BINARY	0.557 [-0.032, 1.136]	0.059771962864759				LOGISTIC-BINARY	0.655 [0.161, 1.146]	0.00886300996310251		Operative procedures - secondary OPCS
20003#1141179992	LOGISTIC-BINARY	0.189 [-0.010, 0.385]	0.059832391087848	LOGISTIC-BINARY	0.065 [-0.163, 0.287]	0.572677105277984	LOGISTIC-BINARY	0.134 [-0.016, 0.281]	0.0769579652343766	0.41482413	Treatment/medication code
41202#K929	LOGISTIC-BINARY	0.302 [-0.017, 0.615]	0.0598657768858588	LOGISTIC-BINARY	0.178 [-0.182, 0.528]	0.322721613497512	LOGISTIC-BINARY	0.232 [-0.005, 0.465]	0.0524648184497626	0.60891932	Diagnoses - main ICD10
41205#7840	LOGISTIC-BINARY	-0.847 [-1.831, -0.034]	0.0599054624952792	LOGISTIC-BINARY	0.155 [-0.415, 0.698]	0.582859348462323	LOGISTIC-BINARY	-0.175 [-0.650, 0.271]	0.453045185269561	0.063205078	Diagnoses - secondary ICD9
41202#O48	LOGISTIC-BINARY	-0.231 [-0.476, 0.006]	0.0599874208915603	LOGISTIC-BINARY	0.152 [-0.033, 0.334]	0.104618986027827	LOGISTIC-BINARY	0.006 [-0.141, 0.150]	0.935813020290589	0.01324492	Diagnoses - main ICD10
41200#P092	LOGISTIC-BINARY	-0.369 [-0.766, 0.005]	0.0601005126775742	LOGISTIC-BINARY	0.222 [-0.186, 0.617]	0.278066801209141	LOGISTIC-BINARY	-0.101 [-0.381, 0.169]	0.471053367709877	0.037770603	Operative procedures - main OPCS
20004#1369	LOGISTIC-BINARY	-0.042 [-0.086, 0.002]	0.0601022995737683	LOGISTIC-BINARY	-0.037 [-0.075, 0.002]	0.0604602952466274	LOGISTIC-BINARY	-0.039 [-0.068, -0.010]	0.00835182490773922	0.85202825	Operation code
40002#I739	LOGISTIC-BINARY	0.375 [-0.022, 0.764]	0.0602989388512764				LOGISTIC-BINARY	0.273 [-0.100, 0.637]	0.144754811385661		Contributory (secondary) causes of death: ICD10
41245#1160	LOGISTIC-BINARY	0.069 [-0.003, 0.141]	0.060347269340719	LOGISTIC-BINARY	-0.134 [-0.210, -0.060]	0.000450220684949478	LOGISTIC-BINARY	-0.031 [-0.083, 0.021]	0.241089600560972	0.00012802149	Main speciality of consultant (recoded)
25250	ORDERED-LOGISTIC	-0.089 [-0.182, 0.004]	0.0604035504288506	ORDERED-LOGISTIC	0.017 [-0.056, 0.090]	0.646241549531373	ORDERED-LOGISTIC	-0.025 [-0.083, 0.032]	0.384701901981203	0.078390561	Mean L2 in genu of corpus callosum on FA skeleton
41202#I64	LOGISTIC-BINARY	0.130 [-0.007, 0.264]	0.060496348898672	LOGISTIC-BINARY	0.205 [0.038, 0.371]	0.01536113456838	LOGISTIC-BINARY	0.150 [0.045, 0.254]	0.00483040146503391	0.4880051	Diagnoses - main ICD10
41210#M151	LOGISTIC-BINARY	0.365 [-0.022, 0.743]	0.0605273505968542	LOGISTIC-BINARY	0.157 [-0.384, 0.673]	0.558094975552174	LOGISTIC-BINARY	0.288 [-0.024, 0.594]	0.0666802807335004	0.53115278	Operative procedures - secondary OPCS
41202#N342	LOGISTIC-BINARY	-0.664 [-1.414, -0.011]	0.0605471163150414	LOGISTIC-BINARY	0.482 [-0.211, 1.157]	0.16322579650384	LOGISTIC-BINARY	-0.139 [-0.624, 0.317]	0.560989155485377	0.021856453	Diagnoses - main ICD10
20003#1141195044	LOGISTIC-BINARY	-0.372 [-0.775, 0.005]	0.0605672496869876	LOGISTIC-BINARY	-0.360 [-0.770, 0.025]	0.0753234210869148	LOGISTIC-BINARY	-0.368 [-0.652, -0.096]	0.00947251881532992	0.96524239	Treatment/medication code
25011	LINEAR	0.039 [-0.002, 0.079]	0.0606142994268747	LINEAR	-0.013 [-0.044, 0.019]	0.421233815532905	LINEAR	0.008 [-0.017, 0.032]	0.546926586592539	0.048227351	Volume of thalamus (left)
20088#336	LOGISTIC-BINARY	-0.103 [-0.212, 0.004]	0.0607414977118223	LOGISTIC-BINARY	0.043 [-0.051, 0.136]	0.366046214140626	LOGISTIC-BINARY	-0.019 [-0.090, 0.051]	0.599273650977633	0.04451691	Types of spreads/sauces consumed
20002#1067	LOGISTIC-BINARY	0.150 [-0.008, 0.307]	0.060767845686952	LOGISTIC-BINARY	-0.039 [-0.221, 0.139]	0.668127701711131	LOGISTIC-BINARY	0.062 [-0.057, 0.180]	0.302764659168769	0.11978611	Non-cancer illness code self-reported
20156	LINEAR	0.015 [-0.001, 0.031]	0.060791461765942	LINEAR	0.003 [-0.011, 0.016]	0.695274379658456	LINEAR	0.008 [-0.003, 0.018]	0.145298140747103	0.23917045	Duration to complete numeric path (trail #1)
41204#E871	LOGISTIC-BINARY	0.104 [-0.005, 0.213]	0.0608181290938409	LOGISTIC-BINARY	0.057 [-0.068, 0.180]	0.369939167107404	LOGISTIC-BINARY	0.088 [0.006, 0.169]	0.0342974485337669	0.57220781	Diagnoses - secondary ICD10
20003#1140864734	LOGISTIC-BINARY	0.275 [-0.016, 0.561]	0.060840634970278	LOGISTIC-BINARY	-0.170 [-0.762, 0.378]	0.556650937809751	LOGISTIC-BINARY	0.181 [-0.076, 0.432]	0.161779472290413	0.1719555	Treatment/medication code
41200#K571	LOGISTIC-BINARY	-0.268 [-0.555, 0.007]	0.0608611062300696	LOGISTIC-BINARY	0.017 [-0.251, 0.278]	0.896861610173679	LOGISTIC-BINARY	-0.124 [-0.317, 0.065]	0.205202191192234	0.14674917	Operative procedures - main OPCS
20002#1474	LOGISTIC-BINARY	-0.047 [-0.095, 0.002]	0.0609078775697108	LOGISTIC-BINARY	0.010 [-0.038, 0.058]	0.683338542126277	LOGISTIC-BINARY	-0.018 [-0.052, 0.016]	0.310635224430746	0.10488129	Non-cancer illness code self-reported
25726	LINEAR	-0.046 [-0.093, 0.002]	0.0609877149560442	LINEAR	-0.001 [-0.039, 0.037]	0.961424079566469	LINEAR	-0.020 [-0.050, 0.009]	0.179678630714314	0.14966314	Weighted-mean ISOVF in tract superior longitudinal fasciculus (right)
3137	ORDERED-LOGISTIC	-0.017 [-0.035, 0.001]	0.0610851617061452	ORDERED-LOGISTIC	0.015 [-0.002, 0.031]	0.0783873564621253	ORDERED-LOGISTIC	0.002 [-0.010, 0.014]	0.770671365983998	0.010172019	Number of measurements made
41201#610	LOGISTIC-BINARY	0.181 [-0.010, 0.369]	0.0611315887261442	LOGISTIC-BINARY	-0.177 [-0.431, 0.068]	0.162589175641619	LOGISTIC-BINARY	0.047 [-0.103, 0.196]	0.534050291250682	0.024934225	External causes
41230#5EN	LOGISTIC-BINARY	-0.107 [-0.221, 0.004]	0.0611337765566184	LOGISTIC-BINARY	0.026 [-0.077, 0.128]	0.617177671018987	LOGISTIC-BINARY	-0.035 [-0.111, 0.040]	0.363848007209797	0.085537031	PCT where patients GP was registered
41204#Q231	LOGISTIC-BINARY	-0.377 [-0.786, 0.006]	0.0611676560022146	LOGISTIC-BINARY	-0.124 [-0.511, 0.244]	0.519161726036864	LOGISTIC-BINARY	-0.238 [-0.515, 0.027]	0.0837190168693734	0.3645671	Diagnoses - secondary ICD10
41200#G459	LOGISTIC-BINARY	-0.027 [-0.056, 0.001]	0.0612326189482473	LOGISTIC-BINARY	0.009 [-0.019, 0.038]	0.519032737378221	LOGISTIC-BINARY	-0.009 [-0.029, 0.011]	0.383030560909386	0.075252488	Operative procedures - main OPCS
41210#M131	LOGISTIC-BINARY	0.473 [-0.030, 0.965]	0.0612728840577963	LOGISTIC-BINARY	-0.023 [-0.472, 0.404]	0.918253924325354	LOGISTIC-BINARY	0.188 [-0.142, 0.509]	0.256923486244307	0.14284696	Operative procedures - secondary OPCS
41203#7860	LOGISTIC-BINARY	0.439 [-0.028, 0.895]	0.0612940111402693	LOGISTIC-BINARY	0.532 [-0.022, 1.078]	0.0563505280309138	LOGISTIC-BINARY	0.478 [0.127, 0.826]	0.00717573159792621	0.79913491	Diagnoses - main ICD9
41200#M653	LOGISTIC-BINARY	0.085 [-0.004, 0.173]	0.0612967443895271	LOGISTIC-BINARY	0.022 [-0.078, 0.121]	0.66666244599355	LOGISTIC-BINARY	0.057 [-0.009, 0.123]	0.0915018669949431	0.35744256	Operative procedures - main OPCS
41202#I340	LOGISTIC-BINARY	-0.198 [-0.409, 0.007]	0.0614327553112918	LOGISTIC-BINARY	0.083 [-0.104, 0.266]	0.378758563337111	LOGISTIC-BINARY	-0.051 [-0.189, 0.086]	0.471810506617075	0.047648042	Diagnoses - main ICD10
41210#N134	LOGISTIC-BINARY	0.710 [-0.042, 1.462]	0.0614813353694368	LOGISTIC-BINARY	-0.241 [-1.065, 0.494]	0.538617028097155	LOGISTIC-BINARY	0.226 [-0.308, 0.739]	0.394558185583926	0.085366882	Operative procedures - secondary OPCS
41210#S055	LOGISTIC-BINARY	0.446 [-0.029, 0.910]	0.0614852884254329	LOGISTIC-BINARY	0.077 [-0.473, 0.598]	0.7770210522293	LOGISTIC-BINARY	0.288 [-0.065, 0.631]	0.104366416339171	0.30986026	Operative procedures - secondary OPCS
41204#Y841	LOGISTIC-BINARY	-0.478 [-1.004, 0.004]	0.0615847950565045	LOGISTIC-BINARY	-0.052 [-0.544, 0.413]	0.830303617860053	LOGISTIC-BINARY	-0.235 [-0.582, 0.094]	0.171462740764328	0.22960939	Diagnoses - secondary ICD10
41201#W139	LOGISTIC-BINARY	0.360 [-0.023, 0.734]	0.0616357105349401	LOGISTIC-BINARY	-0.181 [-0.636, 0.247]	0.419140057774502	LOGISTIC-BINARY	0.090 [-0.197, 0.369]	0.531010212629521	0.068258703	External causes
25824	LINEAR	0.042 [-0.002, 0.087]	0.0616805589124378	LINEAR	0.025 [-0.010, 0.060]	0.165474345121615	LINEAR	0.033 [0.005, 0.060]	0.0207093662853271	0.54876471	Volume of grey matter in Lateral Occipital Cortex superior division (left)
41202#K900	LOGISTIC-BINARY	0.161 [-0.009, 0.328]	0.0617838394360788	LOGISTIC-BINARY	0.023 [-0.115, 0.159]	0.739671401958922	LOGISTIC-BINARY	0.080 [-0.026, 0.186]	0.138407683623145	0.21504644	Diagnoses - main ICD10
41202#K359	LOGISTIC-BINARY	-0.123 [-0.254, 0.005]	0.0617862689917679	LOGISTIC-BINARY	-0.064 [-0.182, 0.053]	0.288699853540329	LOGISTIC-BINARY	-0.090 [-0.178, -0.004]	0.0416780218627352	0.50374347	Diagnoses - main ICD10
100380	ORDERED-LOGISTIC	-0.070 [-0.143, 0.003]	0.0617963878162401	ORDERED-LOGISTIC	0.074 [-0.005, 0.154]	0.0677974445407351	ORDERED-LOGISTIC	-0.009 [-0.062, 0.045]	0.749085723130893	0.0090993131	Intake of artificial sweetener added to coffee
20003#1140879428	LOGISTIC-BINARY	-0.108 [-0.223, 0.005]	0.0618126629650195	LOGISTIC-BINARY	0.060 [-0.034, 0.154]	0.209045616906193	LOGISTIC-BINARY	-0.013 [-0.085, 0.059]	0.731883663325705	0.025149336	Treatment/medication code
20003#1140868518	LOGISTIC-BINARY	0.336 [-0.021, 0.686]	0.061818910491336	LOGISTIC-BINARY	-0.228 [-0.584, 0.110]	0.196432558417163	LOGISTIC-BINARY	0.036 [-0.212, 0.279]	0.77204258392127	0.025640652	Treatment/medication code
41200#T123	LOGISTIC-BINARY	0.143 [-0.008, 0.292]	0.0618903196766924	LOGISTIC-BINARY	0.102 [-0.088, 0.289]	0.287270754331272	LOGISTIC-BINARY	0.123 [0.005, 0.239]	0.0393143707026278	0.73975801	Operative procedures - main OPCS
41204#Z292	LOGISTIC-BINARY	0.293 [-0.019, 0.598]	0.0620228094582983	LOGISTIC-BINARY	0.041 [-0.262, 0.334]	0.786836816296425	LOGISTIC-BINARY	0.159 [-0.057, 0.370]	0.145416609613119	0.24921137	Diagnoses - secondary ICD10
20548#3	LOGISTIC-BINARY	-0.044 [-0.091, 0.002]	0.0620655046908711	LOGISTIC-BINARY	0.010 [-0.033, 0.053]	0.650658666242593	LOGISTIC-BINARY	-0.016 [-0.048, 0.015]	0.315521504846487	0.093082622	Manifestations of mania or irritability
41204#S640	LOGISTIC-BINARY	0.733 [-0.046, 1.512]	0.0620683448382295	LOGISTIC-BINARY	0.236 [-0.589, 1.013]	0.558215816466218	LOGISTIC-BINARY	0.491 [-0.066, 1.036]	0.0787505013992762	0.38382903	Diagnoses - secondary ICD10
41230#5CR	LOGISTIC-BINARY	0.121 [-0.007, 0.248]	0.0620896834058907	LOGISTIC-BINARY	-0.109 [-0.275, 0.053]	0.190615400111786	LOGISTIC-BINARY	0.031 [-0.070, 0.130]	0.550726508310997	0.029464949	PCT where patients GP was registered
41200#O271	LOGISTIC-BINARY	0.707 [-0.044, 1.459]	0.0620993322548302	LOGISTIC-BINARY	0.132 [-0.523, 0.749]	0.681273597373813	LOGISTIC-BINARY	0.366 [-0.118, 0.837]	0.131292574478492	0.2522921	Operative procedures - main OPCS
6147#2	LOGISTIC-BINARY	0.035 [-0.002, 0.071]	0.0621223238054293	LOGISTIC-BINARY	0.010 [-0.026, 0.046]	0.571658607147919	LOGISTIC-BINARY	0.021 [-0.005, 0.046]	0.113680173843379	0.352676	Reason for glasses/contact lenses
20086#9	LOGISTIC-BINARY	-0.187 [-0.386, 0.007]	0.0621308943882489	LOGISTIC-BINARY	0.040 [-0.113, 0.190]	0.608491622764436	LOGISTIC-BINARY	-0.050 [-0.171, 0.069]	0.409691614688601	0.073734693	Type of special diet followed
41202#E049	LOGISTIC-BINARY	-0.277 [-0.576, 0.008]	0.0621784411194641	LOGISTIC-BINARY	0.196 [-0.028, 0.416]	0.0832099005773907	LOGISTIC-BINARY	0.016 [-0.161, 0.190]	0.855705894318339	0.011432849	Diagnoses - main ICD10
23129	LINEAR	-0.005 [-0.009, 0.000]	0.062220685422794	LINEAR	0.000 [-0.004, 0.004]	0.948736548488593	LINEAR	-0.002 [-0.005, 0.001]	0.150974763829035	0.18004441	Trunk fat-free mass
41204#F209	LOGISTIC-BINARY	0.206 [-0.013, 0.421]	0.0622288108701732	LOGISTIC-BINARY	-0.230 [-0.559, 0.085]	0.160982601469512	LOGISTIC-BINARY	0.074 [-0.104, 0.249]	0.412201974985082	0.027788198	Diagnoses - secondary ICD10
41230#5HH	LOGISTIC-BINARY	-0.124 [-0.256, 0.005]	0.0622322524728665	LOGISTIC-BINARY	-0.068 [-0.205, 0.067]	0.328990909154231	LOGISTIC-BINARY	-0.094 [-0.189, -0.001]	0.0493438923344342	0.55689991	PCT where patients GP was registered
41204#R400	LOGISTIC-BINARY	0.271 [-0.017, 0.553]	0.0622411081134601	LOGISTIC-BINARY	-0.404 [-0.789, -0.041]	0.0337671644961823	LOGISTIC-BINARY	0.005 [-0.221, 0.225]	0.967577992192576	0.0049317051	Diagnoses - secondary ICD10
41202#J384	LOGISTIC-BINARY	0.328 [-0.022, 0.671]	0.0622980091575865	LOGISTIC-BINARY	-0.069 [-0.790, 0.593]	0.843321621380564	LOGISTIC-BINARY	0.269 [-0.040, 0.571]	0.0839822890681511	0.31385252	Diagnoses - main ICD10
41202#Q612	LOGISTIC-BINARY	-0.732 [-1.575, -0.014]	0.0622985921264063	LOGISTIC-BINARY	-0.127 [-0.877, 0.558]	0.726418983887847	LOGISTIC-BINARY	-0.428 [-0.971, 0.069]	0.104734265191968	0.2632145	Diagnoses - main ICD10
25028	LINEAR	-0.046 [-0.095, 0.002]	0.0623019331845237	LINEAR	0.005 [-0.033, 0.043]	0.79567967290218	LINEAR	-0.015 [-0.045, 0.015]	0.340225562084419	0.10451466	Median T2star in caudate (left)
41203#5319	LOGISTIC-BINARY	-0.694 [-1.487, -0.010]	0.0624055593242653	LOGISTIC-BINARY	0.167 [-0.700, 0.976]	0.691710512102887	LOGISTIC-BINARY	-0.361 [-0.925, 0.156]	0.187187236632225	0.13093992	Diagnoses - main ICD9
23122	LINEAR	-0.004 [-0.009, 0.000]	0.062406278949636	LINEAR	-0.001 [-0.005, 0.004]	0.783238581519194	LINEAR	-0.003 [-0.006, 0.001]	0.10928381666999	0.23190553	Arm predicted mass (right)
23119	LINEAR	-0.005 [-0.011, 0.000]	0.0624211376364842	LINEAR	0.002 [-0.003, 0.007]	0.435171381077315	LINEAR	-0.002 [-0.006, 0.002]	0.383176861050348	0.056689028	Arm fat percentage (right)
6139#1	LOGISTIC-BINARY	0.016 [-0.001, 0.033]	0.0624402769355775	LOGISTIC-BINARY	0.001 [-0.014, 0.016]	0.914364658699604	LOGISTIC-BINARY	0.007 [-0.004, 0.018]	0.221235180369119	0.18869887	Gas or solid-fuel cooking/heating
41202#R18	LOGISTIC-BINARY	0.201 [-0.013, 0.411]	0.0627236794560181	LOGISTIC-BINARY	-0.167 [-0.406, 0.065]	0.164200881776173	LOGISTIC-BINARY	0.033 [-0.125, 0.188]	0.680992689355737	0.022819586	Diagnoses - main ICD10
25361	LINEAR	0.045 [-0.002, 0.092]	0.0627355606404736	LINEAR	0.003 [-0.035, 0.040]	0.883034202413663	LINEAR	0.021 [-0.008, 0.051]	0.154228092506939	0.17289875	Mean ICVF in anterior limb of internal capsule on FA skeleton (left)
41210#Z361	LOGISTIC-BINARY	0.183 [-0.012, 0.375]	0.0628668611257747	LOGISTIC-BINARY	-0.004 [-0.236, 0.222]	0.974283596716817	LOGISTIC-BINARY	0.094 [-0.054, 0.241]	0.208774923001249	0.22165945	Operative procedures - secondary OPCS
22617#1234	LOGISTIC-BINARY	-0.110 [-0.226, 0.005]	0.0628692760710044	LOGISTIC-BINARY	-0.009 [-0.126, 0.106]	0.874730908433462	LOGISTIC-BINARY	-0.063 [-0.145, 0.018]	0.129515504459527	0.22895251	Job SOC coding
20002#1295	LOGISTIC-BINARY	-0.103 [-0.213, 0.005]	0.0628780281188404	LOGISTIC-BINARY	-0.016 [-0.119, 0.086]	0.757518577759413	LOGISTIC-BINARY	-0.057 [-0.132, 0.017]	0.133365205888087	0.2528438	Non-cancer illness code self-reported
20003#1140881856	LOGISTIC-BINARY	0.061 [-0.004, 0.125]	0.0629603207057196	LOGISTIC-BINARY	-0.073 [-0.145, -0.002]	0.0448759501956998	LOGISTIC-BINARY	-0.005 [-0.053, 0.042]	0.825810261808179	0.0062477081	Treatment/medication code
41230#5PA	LOGISTIC-BINARY	-0.134 [-0.276, 0.006]	0.0629929268186148	LOGISTIC-BINARY	-0.083 [-0.206, 0.039]	0.185499489997501	LOGISTIC-BINARY	-0.103 [-0.196, -0.011]	0.0284827799002364	0.59299242	PCT where patients GP was registered
20002#1075	LOGISTIC-BINARY	0.040 [-0.002, 0.082]	0.0630283512806223	LOGISTIC-BINARY	-0.006 [-0.068, 0.055]	0.837137053450983	LOGISTIC-BINARY	0.024 [-0.011, 0.058]	0.181654683222287	0.2212756	Non-cancer illness code self-reported
41204#M2550	LOGISTIC-BINARY	-0.346 [-0.722, 0.009]	0.0630363110490637	LOGISTIC-BINARY	0.087 [-0.257, 0.420]	0.614052976570479	LOGISTIC-BINARY	-0.131 [-0.382, 0.111]	0.295701909869326	0.088935003	Diagnoses - secondary ICD10
90091	LINEAR	-0.015 [-0.032, 0.001]	0.0630624571884273	LINEAR	-0.016 [-0.029, -0.002]	0.026862160698413	LINEAR	-0.016 [-0.026, -0.005]	0.00337671132734849	0.98627156	No-wear time bias adjusted acceleration maximum
20003#1140879620	LOGISTIC-BINARY	0.266 [-0.018, 0.544]	0.0631100992120455	LOGISTIC-BINARY	-0.135 [-0.403, 0.124]	0.314577587785716	LOGISTIC-BINARY	0.047 [-0.146, 0.236]	0.62952722206237	0.041355699	Treatment/medication code
20087#184	LOGISTIC-BINARY	-0.288 [-0.599, 0.009]	0.0631126639004198	LOGISTIC-BINARY	0.045 [-0.185, 0.270]	0.695617631729523	LOGISTIC-BINARY	-0.079 [-0.263, 0.100]	0.391633147621873	0.08569447	Types of spread used on bread/crackers
41204#E232	LOGISTIC-BINARY	0.469 [-0.033, 0.961]	0.0631231052354457	LOGISTIC-BINARY	0.236 [-0.231, 0.686]	0.311184452917735	LOGISTIC-BINARY	0.344 [0.004, 0.676]	0.0443418500856802	0.49953654	Diagnoses - secondary ICD10
25101	LINEAR	0.047 [-0.003, 0.096]	0.0632308834319958	LINEAR	0.009 [-0.030, 0.048]	0.641639693776208	LINEAR	0.026 [-0.004, 0.057]	0.0904941819942625	0.24430251	Mean FA in uncinate fasciculus on FA skeleton (left)
41201#400	LOGISTIC-BINARY	0.401 [-0.029, 0.822]	0.0632770545039757	LOGISTIC-BINARY	-0.263 [-0.869, 0.292]	0.370145716982028	LOGISTIC-BINARY	0.151 [-0.193, 0.484]	0.381037744497849	0.070150532	External causes
41229#5JE	LOGISTIC-BINARY	0.100 [-0.006, 0.205]	0.0634128130436841	LOGISTIC-BINARY	0.002 [-0.095, 0.098]	0.965974662646021	LOGISTIC-BINARY	0.046 [-0.025, 0.116]	0.206032132571412	0.17972182	PCT responsible for patient data
41202#M671	LOGISTIC-BINARY	-0.690 [-1.482, -0.007]	0.0634485977568411	LOGISTIC-BINARY	0.043 [-0.606, 0.650]	0.892114854857854	LOGISTIC-BINARY	-0.299 [-0.786, 0.153]	0.209283912020673	0.13812475	Diagnoses - main ICD10
20003#1193	LOGISTIC-BINARY	-0.038 [-0.078, 0.002]	0.0634910868899188	LOGISTIC-BINARY	-0.021 [-0.057, 0.015]	0.254495217155953	LOGISTIC-BINARY	-0.029 [-0.055, -0.002]	0.0367698216717527	0.53705823	Treatment/medication code
41202#I359	LOGISTIC-BINARY	0.565 [-0.041, 1.162]	0.0635196170703474	LOGISTIC-BINARY	0.145 [-0.564, 0.811]	0.676779663310497	LOGISTIC-BINARY	0.344 [-0.101, 0.776]	0.122862152452462	0.36681545	Diagnoses - main ICD10
20492	ORDERED-LOGISTIC	0.047 [-0.003, 0.097]	0.0635969686168526	ORDERED-LOGISTIC	-0.051 [-0.097, -0.004]	0.0339878034264316	ORDERED-LOGISTIC	-0.007 [-0.041, 0.028]	0.707707796858535	0.0050543803	Longest period of mania or irritability
41204#M2117	LOGISTIC-BINARY	-0.690 [-1.482, -0.006]	0.0636562825678618	LOGISTIC-BINARY	-0.159 [-1.198, 0.755]	0.74459061984764	LOGISTIC-BINARY	-0.515 [-1.126, 0.035]	0.0795543377500543	0.39538774	Diagnoses - secondary ICD10
20003#1140861282	LOGISTIC-BINARY	0.728 [-0.051, 1.507]	0.0637171259344263	LOGISTIC-BINARY	-0.303 [-1.245, 0.522]	0.494569172486155	LOGISTIC-BINARY	0.244 [-0.331, 0.795]	0.392792331010305	0.08630392	Treatment/medication code
41202#B509	LOGISTIC-BINARY	0.605 [-0.043, 1.246]	0.0637305683416446	LOGISTIC-BINARY	0.219 [-0.498, 0.899]	0.534517760274521	LOGISTIC-BINARY	0.431 [-0.043, 0.895]	0.0706276888842126	0.42655537	Diagnoses - main ICD10
41202#C819	LOGISTIC-BINARY	-0.412 [-0.865, 0.009]	0.0637576402143165	LOGISTIC-BINARY	-0.084 [-0.573, 0.377]	0.727475566230894	LOGISTIC-BINARY	-0.268 [-0.596, 0.044]	0.0993713128680849	0.31960806	Diagnoses - main ICD10
41200#655	LOGISTIC-BINARY	-0.397 [-0.832, 0.010]	0.063834607268046	LOGISTIC-BINARY	-0.223 [-0.640, 0.171]	0.279619027143633	LOGISTIC-BINARY	-0.333 [-0.630, -0.050]	0.0240783806307238	0.56025207	Operative procedures - main OPCS
41204#T904	LOGISTIC-BINARY	-0.486 [-1.026, 0.008]	0.0639278538666356	LOGISTIC-BINARY	0.044 [-0.426, 0.491]	0.851717246968795	LOGISTIC-BINARY	-0.191 [-0.535, 0.138]	0.265147988190898	0.13327698	Diagnoses - secondary ICD10
41204#E539	LOGISTIC-BINARY	0.619 [-0.046, 1.276]	0.0641057157813577				LOGISTIC-BINARY	0.328 [-0.240, 0.877]	0.246452172988059		Diagnoses - secondary ICD10
680	MULTINOMIAL-LOGISTIC	-999.000 [-999.000, -999.000]	0.0641455032796953	MULTINOMIAL-LOGISTIC	-999.000 [-999.000, -999.000]	0.944919079578403	MULTINOMIAL-LOGISTIC	-999.000 [-999.000, -999.000]	0.837215775515488		Own or rent accommodation lived in
41202#M1991	LOGISTIC-BINARY	-0.177 [-0.367, 0.008]	0.064170274960816	LOGISTIC-BINARY	0.030 [-0.159, 0.216]	0.750577413449177	LOGISTIC-BINARY	-0.073 [-0.206, 0.057]	0.274560774736857	0.12551364	Diagnoses - main ICD10
41210#Z944	LOGISTIC-BINARY	0.240 [-0.017, 0.493]	0.064295969146916	LOGISTIC-BINARY	0.059 [-0.204, 0.314]	0.65689766344059	LOGISTIC-BINARY	0.143 [-0.040, 0.322]	0.122514626493336	0.3265017	Operative procedures - secondary OPCS
23130	LINEAR	-0.004 [-0.009, 0.000]	0.0643853289730341	LINEAR	0.000 [-0.004, 0.004]	0.945644148430283	LINEAR	-0.002 [-0.005, 0.001]	0.153242833357592	0.18460852	Trunk predicted mass
22601#61143103	LOGISTIC-BINARY	0.166 [-0.011, 0.341]	0.0644115435671503	LOGISTIC-BINARY	0.019 [-0.148, 0.182]	0.823873261617555	LOGISTIC-BINARY	0.082 [-0.039, 0.202]	0.181051937580056	0.23131941	Job coding
22617#6114	LOGISTIC-BINARY	0.166 [-0.011, 0.341]	0.0644115435671503	LOGISTIC-BINARY	0.021 [-0.145, 0.184]	0.8023363695953	LOGISTIC-BINARY	0.083 [-0.038, 0.203]	0.174584458418205	0.23823908	Job SOC coding
25676	LINEAR	0.045 [-0.003, 0.092]	0.0644784840821103	LINEAR	0.020 [-0.018, 0.058]	0.29203556955299	LINEAR	0.033 [0.003, 0.062]	0.0308929170166234	0.43239608	Weighted-mean ICVF in tract uncinate fasciculus (right)
41210#C819	LOGISTIC-BINARY	0.724 [-0.053, 1.501]	0.0645046426910089	LOGISTIC-BINARY	0.380 [-0.301, 1.037]	0.260473624765894	LOGISTIC-BINARY	0.527 [0.020, 1.025]	0.0390608825918634	0.5114761	Operative procedures - secondary OPCS
41210#Z675	LOGISTIC-BINARY	-0.083 [-0.172, 0.005]	0.0645614276345834	LOGISTIC-BINARY	-0.018 [-0.113, 0.076]	0.709991348345604	LOGISTIC-BINARY	-0.057 [-0.122, 0.007]	0.0827518462899349	0.32377464	Operative procedures - secondary OPCS
90104	LINEAR	0.016 [-0.001, 0.032]	0.0645668419848299	LINEAR	-0.003 [-0.018, 0.011]	0.633969177497759	LINEAR	0.005 [-0.006, 0.015]	0.405428866201763	0.086676203	Fraction acceleration <= 13 milli-gravities
41204#W219	LOGISTIC-BINARY	0.549 [-0.042, 1.130]	0.064649088306881	LOGISTIC-BINARY	0.176 [-0.257, 0.592]	0.415774710139932	LOGISTIC-BINARY	0.300 [-0.046, 0.637]	0.0848486645977835	0.31220683	Diagnoses - secondary ICD10
41200#H468	LOGISTIC-BINARY	-0.451 [-0.951, 0.010]	0.0646526833642466	LOGISTIC-BINARY	-0.489 [-1.102, 0.065]	0.0982120492264706	LOGISTIC-BINARY	-0.470 [-0.851, -0.112]	0.0124985895717946	0.92150301	Operative procedures - main OPCS
41204#K769	LOGISTIC-BINARY	0.186 [-0.013, 0.382]	0.0647183516706615	LOGISTIC-BINARY	0.057 [-0.191, 0.300]	0.64725691023129	LOGISTIC-BINARY	0.136 [-0.018, 0.288]	0.0815224419422566	0.42283928	Diagnoses - secondary ICD10
20003#1140909790	LOGISTIC-BINARY	-0.299 [-0.625, 0.011]	0.0647915019345429	LOGISTIC-BINARY	0.058 [-0.253, 0.360]	0.70985993627401	LOGISTIC-BINARY	-0.119 [-0.341, 0.097]	0.287851827371694	0.11308437	Treatment/medication code
25476	LINEAR	-0.045 [-0.094, 0.003]	0.0648346337713133	LINEAR	-0.002 [-0.040, 0.037]	0.924106866898446	LINEAR	-0.019 [-0.049, 0.011]	0.211542837663864	0.16669679	Mean ISOVF in cingulum hippocampus on FA skeleton (right)
41204#H010	LOGISTIC-BINARY	0.225 [-0.017, 0.463]	0.0649900051137881	LOGISTIC-BINARY	0.097 [-0.148, 0.336]	0.432868876931089	LOGISTIC-BINARY	0.158 [-0.013, 0.326]	0.0676731459832873	0.45971885	Diagnoses - secondary ICD10
41202#Q531	LOGISTIC-BINARY	-0.906 [-1.993, -0.026]	0.0651295706684829	LOGISTIC-BINARY	-0.170 [-1.118, 0.667]	0.704030883243459	LOGISTIC-BINARY	-0.543 [-1.229, 0.066]	0.0969279041354979	0.27764723	Diagnoses - main ICD10
41200#N071	LOGISTIC-BINARY	0.728 [-0.055, 1.510]	0.0652037400113093	LOGISTIC-BINARY	-0.515 [-1.626, 0.409]	0.309728774572769	LOGISTIC-BINARY	0.201 [-0.402, 0.776]	0.499751748873958	0.057731561	Operative procedures - main OPCS
41251#5001	LOGISTIC-BINARY	0.043 [-0.003, 0.088]	0.0652316454254961	LOGISTIC-BINARY	-0.056 [-0.107, -0.004]	0.0342729542822243	LOGISTIC-BINARY	-0.003 [-0.037, 0.031]	0.870369350053448	0.0050011054	Sources of admission to hospital (recoded)
90031	LINEAR	0.016 [-0.001, 0.033]	0.0652393625373849	LINEAR	-0.018 [-0.033, -0.004]	0.0140366955322174	LINEAR	-0.004 [-0.015, 0.007]	0.518747685440198	0.0027190731	Average acceleration 04:00 - 04:59
41204#M1917	LOGISTIC-BINARY	-1.146 [-2.596, -0.069]	0.0652482281620255	LOGISTIC-BINARY	0.065 [-0.789, 0.851]	0.875225955021481	LOGISTIC-BINARY	-0.398 [-1.094, 0.227]	0.233062083413595	0.11500959	Diagnoses - secondary ICD10
25716	LINEAR	-0.046 [-0.095, 0.003]	0.0652562108826016	LINEAR	-0.002 [-0.041, 0.036]	0.900024016154037	LINEAR	-0.021 [-0.051, 0.010]	0.179957739767988	0.17201833	Weighted-mean ISOVF in tract inferior fronto-occipital fasciculus (left)
25038	LINEAR	-0.046 [-0.095, 0.003]	0.0652894072924585	LINEAR	0.016 [-0.023, 0.054]	0.431355002519103	LINEAR	-0.008 [-0.038, 0.023]	0.624071320448218	0.053199925	Median T2star in accumbens (left)
41200#L543	LOGISTIC-BINARY	0.359 [-0.028, 0.737]	0.0653064293181561				LOGISTIC-BINARY	0.340 [-0.033, 0.706]	0.0699109556927926		Operative procedures - main OPCS
25383	LINEAR	0.046 [-0.003, 0.095]	0.0653186327758847	LINEAR	0.026 [-0.013, 0.064]	0.197190748846212	LINEAR	0.035 [0.005, 0.065]	0.0241328186368958	0.521806	Mean ICVF in fornix cres+stria terminalis on FA skeleton (left)
41204#K076	LOGISTIC-BINARY	-0.830 [-1.813, -0.016]	0.06532439988376	LOGISTIC-BINARY	-0.139 [-0.973, 0.611]	0.726758962051407	LOGISTIC-BINARY	-0.476 [-1.089, 0.077]	0.106971210230946	0.25869691	Diagnoses - secondary ICD10
90161	LINEAR	0.016 [-0.001, 0.033]	0.0653283317246743	LINEAR	-0.012 [-0.026, 0.003]	0.106408220314504	LINEAR	0.000 [-0.011, 0.011]	0.951836849089953	0.014285735	Calibration coefficients - x offset
41204#B963	LOGISTIC-BINARY	0.246 [-0.019, 0.506]	0.0654001951792389	LOGISTIC-BINARY	-0.363 [-0.761, 0.012]	0.0647870482825847	LOGISTIC-BINARY	0.042 [-0.174, 0.253]	0.702609927979902	0.010577872	Diagnoses - secondary ICD10
25252	ORDERED-LOGISTIC	-0.086 [-0.178, 0.006]	0.0655123714674549	ORDERED-LOGISTIC	0.029 [-0.044, 0.101]	0.439942239879092	ORDERED-LOGISTIC	-0.013 [-0.070, 0.043]	0.647982157072161	0.054282021	Mean L2 in splenium of corpus callosum on FA skeleton
41200#E242	LOGISTIC-BINARY	-0.771 [-1.676, -0.009]	0.0655738891030425	LOGISTIC-BINARY	0.407 [-0.364, 1.151]	0.286488815950439	LOGISTIC-BINARY	-0.099 [-0.634, 0.401]	0.70531357895723	0.04039371	Operative procedures - main OPCS
41200#S079	LOGISTIC-BINARY	0.516 [-0.042, 1.062]	0.0656021346521527	LOGISTIC-BINARY	-0.079 [-0.646, 0.451]	0.775731773495532	LOGISTIC-BINARY	0.205 [-0.185, 0.584]	0.293575209550431	0.13423082	Operative procedures - main OPCS
41200#P034	LOGISTIC-BINARY	0.464 [-0.038, 0.955]	0.0656558714662928	LOGISTIC-BINARY	-0.168 [-0.643, 0.278]	0.473271585030345	LOGISTIC-BINARY	0.111 [-0.227, 0.439]	0.512030891362147	0.067511655	Operative procedures - main OPCS
41210#Y981	LOGISTIC-BINARY	0.028 [-0.002, 0.057]	0.0656771242785451	LOGISTIC-BINARY	-0.028 [-0.060, 0.003]	0.0758159926965655	LOGISTIC-BINARY	0.000 [-0.022, 0.021]	0.992303665896988	0.010636681	Operative procedures - secondary OPCS
41204#J849	LOGISTIC-BINARY	0.286 [-0.023, 0.589]	0.0657580447639076	LOGISTIC-BINARY	-0.081 [-0.552, 0.364]	0.728017157704076	LOGISTIC-BINARY	0.166 [-0.089, 0.415]	0.195641319854974	0.19112024	Diagnoses - secondary ICD10
41210#M478	LOGISTIC-BINARY	-0.350 [-0.736, 0.013]	0.0658219010786603	LOGISTIC-BINARY	0.262 [-0.097, 0.611]	0.146381821461472	LOGISTIC-BINARY	-0.023 [-0.278, 0.226]	0.859723244711647	0.019921152	Operative procedures - secondary OPCS
41203#V540	LOGISTIC-BINARY	-0.472 [-1.001, 0.012]	0.0658580558317081	LOGISTIC-BINARY	0.446 [0.100, 0.787]	0.010703096205777	LOGISTIC-BINARY	0.129 [-0.152, 0.402]	0.362395473494005	0.0032556213	Diagnoses - main ICD9
41204#T901	LOGISTIC-BINARY	-0.900 [-1.985, -0.024]	0.0659699118116826				LOGISTIC-BINARY	-0.630 [-1.383, 0.027]	0.0762292461036407		Diagnoses - secondary ICD10
41204#S011	LOGISTIC-BINARY	0.342 [-0.028, 0.703]	0.0659766731932154	LOGISTIC-BINARY	0.291 [-0.058, 0.631]	0.0973221606900411	LOGISTIC-BINARY	0.316 [0.064, 0.565]	0.0131012084644109	0.84128368	Diagnoses - secondary ICD10
41210#Z353	LOGISTIC-BINARY	0.317 [-0.026, 0.653]	0.0660015708132599	LOGISTIC-BINARY	-0.266 [-0.791, 0.221]	0.300530407410987	LOGISTIC-BINARY	0.119 [-0.164, 0.394]	0.403777580596804	0.060661428	Operative procedures - secondary OPCS
4186	MULTINOMIAL-LOGISTIC	-999.000 [-999.000, -999.000]	0.0660220962390814	MULTINOMIAL-LOGISTIC	-999.000 [-999.000, -999.000]	0.778444461696237	MULTINOMIAL-LOGISTIC	-999.000 [-999.000, -999.000]	0.245818903013187		Stiffness method
41210#A624	LOGISTIC-BINARY	0.504 [-0.042, 1.039]	0.0661839027953728	LOGISTIC-BINARY	0.083 [-0.593, 0.717]	0.801911383111196	LOGISTIC-BINARY	0.326 [-0.094, 0.734]	0.121675979396072	0.3315241	Operative procedures - secondary OPCS
41200#T461	LOGISTIC-BINARY	0.256 [-0.020, 0.527]	0.0662378893841201	LOGISTIC-BINARY	-0.197 [-0.487, 0.083]	0.17559693073766	LOGISTIC-BINARY	0.038 [-0.159, 0.231]	0.700405889886968	0.024741432	Operative procedures - main OPCS
41202#M2583	LOGISTIC-BINARY	-0.999 [-2.229, -0.038]	0.0663253373726959	LOGISTIC-BINARY	-0.293 [-1.233, 0.528]	0.506681837464427	LOGISTIC-BINARY	-0.607 [-1.322, 0.022]	0.0737396582110762	0.32523632	Diagnoses - main ICD10
25661	LINEAR	0.044 [-0.003, 0.092]	0.0663376780281236	LINEAR	0.003 [-0.035, 0.040]	0.89272150642788	LINEAR	0.021 [-0.008, 0.051]	0.158215949089806	0.17625055	Weighted-mean ICVF in tract forceps minor
41204#Z897	LOGISTIC-BINARY	0.614 [-0.051, 1.271]	0.0664306294325503				LOGISTIC-BINARY	0.453 [-0.141, 1.033]	0.127541742702496		Diagnoses - secondary ICD10
20003#1140888134	LOGISTIC-BINARY	-1.140 [-2.589, -0.064]	0.0665143077991244	LOGISTIC-BINARY	-0.061 [-1.024, 0.803]	0.894130142744116	LOGISTIC-BINARY	-0.519 [-1.278, 0.148]	0.149018109561506	0.17465226	Treatment/medication code
41200#A488	LOGISTIC-BINARY	-1.142 [-2.592, -0.063]	0.0665151443393165				LOGISTIC-BINARY	-1.164 [-2.385, -0.220]	0.0303434577031329		Operative procedures - main OPCS
41202#I840	LOGISTIC-BINARY	-0.480 [-1.020, 0.012]	0.0665342142111255	LOGISTIC-BINARY	-0.094 [-0.555, 0.342]	0.680327497553629	LOGISTIC-BINARY	-0.268 [-0.613, 0.060]	0.117124832552058	0.26781103	Diagnoses - main ICD10
41210#S351	LOGISTIC-BINARY	0.613 [-0.052, 1.271]	0.0665615190231084	LOGISTIC-BINARY	-0.500 [-1.424, 0.295]	0.247085136502742	LOGISTIC-BINARY	0.154 [-0.362, 0.648]	0.546445954268446	0.044315889	Operative procedures - secondary OPCS
6150#100	LOGISTIC-BINARY	-0.016 [-0.033, 0.001]	0.0666546527656444	LOGISTIC-BINARY	0.002 [-0.014, 0.018]	0.807065812501969	LOGISTIC-BINARY	-0.005 [-0.017, 0.006]	0.38502555711837	0.13527547	Vascular/heart problems diagnosed by doctor
41202#N854	LOGISTIC-BINARY	0.724 [-0.059, 1.508]	0.0667068336671783	LOGISTIC-BINARY	0.107 [-0.707, 0.863]	0.787131907633554	LOGISTIC-BINARY	0.414 [-0.137, 0.951]	0.132881323228782	0.27514353	Diagnoses - main ICD10
41204#T813	LOGISTIC-BINARY	0.155 [-0.012, 0.320]	0.0667119602407835	LOGISTIC-BINARY	-0.044 [-0.241, 0.148]	0.654277434227984	LOGISTIC-BINARY	0.068 [-0.058, 0.193]	0.286351181583286	0.12573875	Diagnoses - secondary ICD10
103190	ORDERED-LOGISTIC	-0.094 [-0.194, 0.006]	0.0667786336559245	ORDERED-LOGISTIC	-0.031 [-0.114, 0.052]	0.460783915810655	ORDERED-LOGISTIC	-0.056 [-0.120, 0.008]	0.087430712910955	0.34776995	White fish intake
40011#8650	LOGISTIC-BINARY	-0.998 [-2.229, -0.035]	0.0668672015329537				LOGISTIC-BINARY	-0.643 [-1.557, 0.133]	0.129370496990523		Histology of cancer tumour
23230	LINEAR	-0.046 [-0.094, 0.003]	0.0670133286277419	LINEAR	0.011 [-0.030, 0.051]	0.604580212445161	LINEAR	-0.012 [-0.043, 0.019]	0.464680098625561	0.081792414	Legs BMC (bone mineral content)
25658	LINEAR	0.046 [-0.003, 0.095]	0.0670282775355666	LINEAR	0.024 [-0.015, 0.063]	0.232278021632825	LINEAR	0.035 [0.004, 0.065]	0.0261154504226717	0.49059236	Weighted-mean ICVF in tract corticospinal tract (left)
41200#V481	LOGISTIC-BINARY	0.719 [-0.060, 1.497]	0.0670445302218525	LOGISTIC-BINARY	0.122 [-0.588, 0.788]	0.72556719740827	LOGISTIC-BINARY	0.379 [-0.135, 0.880]	0.141054286770951	0.26041356	Operative procedures - main OPCS
6146#100	LOGISTIC-BINARY	-0.027 [-0.056, 0.002]	0.0670530513911703	LOGISTIC-BINARY	0.021 [-0.013, 0.056]	0.231340038724633	LOGISTIC-BINARY	-0.003 [-0.025, 0.019]	0.798353083388108	0.036171623	Attendance/disability/mobility allowance
41202#N814	LOGISTIC-BINARY	-0.161 [-0.335, 0.009]	0.0671337864836553	LOGISTIC-BINARY	0.087 [-0.050, 0.223]	0.208294556386654	LOGISTIC-BINARY	-0.011 [-0.118, 0.095]	0.838745354460473	0.026743116	Diagnoses - main ICD10
41204#Z948	LOGISTIC-BINARY	0.223 [-0.018, 0.459]	0.0671804405969182	LOGISTIC-BINARY	-0.112 [-0.340, 0.109]	0.326274271114817	LOGISTIC-BINARY	0.041 [-0.123, 0.203]	0.617520136863495	0.045066401	Diagnoses - secondary ICD10
41202#T68	LOGISTIC-BINARY	-0.899 [-1.987, -0.019]	0.0671875793626555				LOGISTIC-BINARY	-0.572 [-1.328, 0.090]	0.10986523774093		Diagnoses - main ICD10
20092#2	LOGISTIC-BINARY	0.129 [-0.010, 0.267]	0.0673023867968956	LOGISTIC-BINARY	-0.132 [-0.259, -0.007]	0.0406607664707765	LOGISTIC-BINARY	-0.015 [-0.109, 0.078]	0.753895467509287	0.0063350149	Type of baguette eaten
41210#Y521	LOGISTIC-BINARY	0.717 [-0.061, 1.495]	0.0673041624839099				LOGISTIC-BINARY	0.468 [-0.224, 1.142]	0.175204036542286		Operative procedures - secondary OPCS
20003#1140917448	LOGISTIC-BINARY	-1.134 [-2.581, -0.061]	0.0673597970730262	LOGISTIC-BINARY	-0.402 [-1.336, 0.409]	0.358783073354231	LOGISTIC-BINARY	-0.686 [-1.436, -0.032]	0.052913190168577	0.34915474	Treatment/medication code
41204#H029	LOGISTIC-BINARY	0.461 [-0.041, 0.953]	0.0673654083263253	LOGISTIC-BINARY	0.043 [-0.723, 0.754]	0.907951019160909	LOGISTIC-BINARY	0.324 [-0.090, 0.728]	0.118805162313722	0.35716009	Diagnoses - secondary ICD10
41202#F315	LOGISTIC-BINARY	0.716 [-0.061, 1.494]	0.0675011594180954	LOGISTIC-BINARY	0.004 [-0.797, 0.741]	0.991774156681657	LOGISTIC-BINARY	0.292 [-0.246, 0.812]	0.276053718165483	0.20168364	Diagnoses - main ICD10
41200#R121	LOGISTIC-BINARY	-1.155 [-2.618, -0.055]	0.0675071445267707	LOGISTIC-BINARY	0.393 [-0.412, 1.167]	0.323303298985769	LOGISTIC-BINARY	-0.189 [-0.848, 0.417]	0.555471151513374	0.043923039	Operative procedures - main OPCS
25266	ORDERED-LOGISTIC	-0.086 [-0.177, 0.006]	0.0675365810681485	ORDERED-LOGISTIC	-0.012 [-0.084, 0.061]	0.752381775083618	ORDERED-LOGISTIC	-0.040 [-0.097, 0.017]	0.167877518711467	0.21539687	Mean L2 in posterior limb of internal capsule on FA skeleton (right)
41200#S701	LOGISTIC-BINARY	0.283 [-0.024, 0.583]	0.0675729066675591	LOGISTIC-BINARY	-0.121 [-0.406, 0.154]	0.397133177277553	LOGISTIC-BINARY	0.065 [-0.141, 0.267]	0.529977302133284	0.055574849	Operative procedures - main OPCS
41200#L195	LOGISTIC-BINARY	0.427 [-0.038, 0.882]	0.0676076875568375				LOGISTIC-BINARY	0.264 [-0.175, 0.689]	0.22917844717897		Operative procedures - main OPCS
41201#W008	LOGISTIC-BINARY	0.419 [-0.038, 0.866]	0.0676605741477336	LOGISTIC-BINARY	-0.215 [-0.670, 0.211]	0.335683335272198	LOGISTIC-BINARY	0.088 [-0.226, 0.392]	0.577870976269214	0.04863533	External causes
41202#N888	LOGISTIC-BINARY	0.295 [-0.026, 0.609]	0.0676678234577833	LOGISTIC-BINARY	-0.027 [-0.312, 0.249]	0.850257005471651	LOGISTIC-BINARY	0.111 [-0.101, 0.318]	0.299882806562666	0.13605845	Diagnoses - main ICD10
41204#A162	LOGISTIC-BINARY	-1.137 [-2.587, -0.058]	0.0677010546596101				LOGISTIC-BINARY	-1.168 [-2.390, -0.224]	0.0298918505556561		Diagnoses - secondary ICD10
5496	LOGISTIC-BINARY	0.071 [-0.005, 0.147]	0.067704937690127	LOGISTIC-BINARY	0.008 [-0.073, 0.088]	0.854122564826028	LOGISTIC-BINARY	0.043 [-0.012, 0.098]	0.125251210130228	0.26209322	Leg pain when walking ever disappears while walking
41200#M432	LOGISTIC-BINARY	0.211 [-0.018, 0.435]	0.0677230947348933	LOGISTIC-BINARY	0.229 [0.011, 0.444]	0.0377138410231876	LOGISTIC-BINARY	0.220 [0.063, 0.376]	0.00568556036307793	0.90594774	Operative procedures - main OPCS
25348	LINEAR	0.045 [-0.003, 0.094]	0.0677437598672228	LINEAR	0.005 [-0.034, 0.043]	0.811851196885209	LINEAR	0.022 [-0.008, 0.052]	0.154395399583221	0.20041259	Mean ICVF in splenium of corpus callosum on FA skeleton
22420	LINEAR	-0.073 [-0.151, 0.005]	0.067920433311658	LINEAR	0.021 [-0.044, 0.085]	0.531265499732173	LINEAR	-0.015 [-0.064, 0.035]	0.56384301491428	0.070829399	LV ejection fraction
41202#C240	LOGISTIC-BINARY	-0.764 [-1.669, -0.002]	0.0679839253970065	LOGISTIC-BINARY	0.070 [-0.697, 0.780]	0.851855236161696	LOGISTIC-BINARY	-0.340 [-0.903, 0.176]	0.213956984190264	0.14246686	Diagnoses - main ICD10
41204#D173	LOGISTIC-BINARY	-0.894 [-1.981, -0.017]	0.0680050150865129	LOGISTIC-BINARY	0.411 [-0.231, 1.033]	0.198836369732551	LOGISTIC-BINARY	-0.066 [-0.589, 0.426]	0.798712315654875	0.028452324	Diagnoses - secondary ICD10
41200#723	LOGISTIC-BINARY	0.467 [-0.043, 0.966]	0.0680241627032132	LOGISTIC-BINARY	-0.473 [-1.030, 0.036]	0.0801947023842147	LOGISTIC-BINARY	-0.003 [-0.364, 0.343]	0.984888651461999	0.012065608	Operative procedures - main OPCS
41200#W836	LOGISTIC-BINARY	0.378 [-0.034, 0.780]	0.0681268996582837	LOGISTIC-BINARY	0.304 [-0.126, 0.722]	0.158054961201238	LOGISTIC-BINARY	0.341 [0.045, 0.631]	0.0224590546870837	0.80666739	Operative procedures - main OPCS
101270	ORDERED-LOGISTIC	-0.092 [-0.191, 0.007]	0.0681598512695788	ORDERED-LOGISTIC	-0.034 [-0.117, 0.049]	0.41904725270784	ORDERED-LOGISTIC	-0.062 [-0.126, 0.001]	0.0549730741197501	0.38222679	Other bread intake
41210#Q492	LOGISTIC-BINARY	-0.999 [-2.236, -0.029]	0.0682172979391803	LOGISTIC-BINARY	0.030 [-0.515, 0.545]	0.910892757386099	LOGISTIC-BINARY	-0.220 [-0.702, 0.230]	0.352051053449182	0.09924227	Operative procedures - secondary OPCS
22619#0	LOGISTIC-BINARY	0.061 [-0.005, 0.126]	0.0682529062010907	LOGISTIC-BINARY	-0.047 [-0.107, 0.012]	0.120871237595392	LOGISTIC-BINARY	0.000 [-0.044, 0.044]	0.992373293672056	0.016745418	Breathing problems responsible for leaving job
41204#M1394	LOGISTIC-BINARY	-0.217 [-0.455, 0.013]	0.0682891295965144	LOGISTIC-BINARY	-0.043 [-0.257, 0.166]	0.689361188042741	LOGISTIC-BINARY	-0.116 [-0.274, 0.038]	0.143849432873845	0.2789107	Diagnoses - secondary ICD10
41204#G903	LOGISTIC-BINARY	-0.821 [-1.805, -0.007]	0.0683021213669117	LOGISTIC-BINARY	0.027 [-0.776, 0.765]	0.944406638937253	LOGISTIC-BINARY	-0.382 [-0.979, 0.161]	0.185771399704732	0.16041879	Diagnoses - secondary ICD10
41210#F382	LOGISTIC-BINARY	0.609 [-0.056, 1.266]	0.0683095692986902	LOGISTIC-BINARY	0.441 [-0.276, 1.138]	0.216465750696707	LOGISTIC-BINARY	0.474 [-0.004, 0.944]	0.0490354916290345	0.7336247	Operative procedures - secondary OPCS
41204#O996	LOGISTIC-BINARY	0.601 [-0.054, 1.249]	0.068400907733073	LOGISTIC-BINARY	-0.016 [-0.588, 0.521]	0.954106240644872	LOGISTIC-BINARY	0.245 [-0.176, 0.653]	0.245293608389398	0.15753971	Diagnoses - secondary ICD10
20002#1065	LOGISTIC-BINARY	0.016 [-0.001, 0.033]	0.0684768636152541	LOGISTIC-BINARY	0.009 [-0.007, 0.026]	0.266938244512955	LOGISTIC-BINARY	0.011 [0.000, 0.023]	0.0601180490801259	0.58603656	Non-cancer illness code self-reported
41204#I700	LOGISTIC-BINARY	0.291 [-0.026, 0.601]	0.068529999397142	LOGISTIC-BINARY	0.074 [-0.506, 0.624]	0.794734929972654	LOGISTIC-BINARY	0.238 [-0.037, 0.507]	0.0855841660985254	0.51131898	Diagnoses - secondary ICD10
41204#D721	LOGISTIC-BINARY	-0.716 [-1.560, 0.003]	0.0685723163241785	LOGISTIC-BINARY	0.387 [-0.175, 0.933]	0.168207100590206	LOGISTIC-BINARY	-0.038 [-0.485, 0.386]	0.863303810426322	0.024007762	Diagnoses - secondary ICD10
41200#M062	LOGISTIC-BINARY	0.440 [-0.041, 0.910]	0.0686045650387616	LOGISTIC-BINARY	-0.230 [-0.819, 0.313]	0.422410616570427	LOGISTIC-BINARY	0.122 [-0.242, 0.473]	0.503272759332644	0.075730719	Operative procedures - main OPCS
41202#I050	LOGISTIC-BINARY	0.608 [-0.056, 1.265]	0.0686185730885443	LOGISTIC-BINARY	-0.055 [-0.814, 0.644]	0.882091242296873	LOGISTIC-BINARY	0.300 [-0.189, 0.774]	0.219444840396924	0.18673596	Diagnoses - main ICD10
22601#34343186	LOGISTIC-BINARY	-0.503 [-1.074, 0.016]	0.0687246346930155	LOGISTIC-BINARY	0.042 [-0.608, 0.650]	0.895320920975284	LOGISTIC-BINARY	-0.266 [-0.680, 0.125]	0.194207347603356	0.199692	Job coding
23124	LINEAR	-0.007 [-0.014, 0.001]	0.0689361150420003	LINEAR	0.001 [-0.005, 0.008]	0.668224628527076	LINEAR	-0.003 [-0.008, 0.002]	0.26652179569978	0.10136451	Arm fat mass (left)
25384	LINEAR	0.045 [-0.004, 0.094]	0.0690020280058946	LINEAR	0.002 [-0.037, 0.040]	0.931164190441773	LINEAR	0.021 [-0.009, 0.051]	0.17881877542762	0.17097269	Mean ICVF in superior longitudinal fasciculus on FA skeleton (right)
41204#G970	LOGISTIC-BINARY	0.715 [-0.065, 1.494]	0.0690032587272848				LOGISTIC-BINARY	0.591 [-0.074, 1.249]	0.0770987247656063		Diagnoses - secondary ICD10
41202#D649	LOGISTIC-BINARY	-0.063 [-0.131, 0.005]	0.0690193620588068	LOGISTIC-BINARY	0.044 [-0.023, 0.110]	0.198488925792609	LOGISTIC-BINARY	-0.010 [-0.058, 0.037]	0.67344558213677	0.027877724	Diagnoses - main ICD10
25650	LINEAR	0.045 [-0.004, 0.094]	0.0690594356899584	LINEAR	0.030 [-0.009, 0.069]	0.125598354392961	LINEAR	0.038 [0.008, 0.069]	0.0133168820614542	0.64159673	Weighted-mean ICVF in tract acoustic radiation (left)
23116	LINEAR	-0.006 [-0.012, 0.000]	0.0691009399799364	LINEAR	0.001 [-0.004, 0.006]	0.715861714375551	LINEAR	-0.003 [-0.007, 0.002]	0.218777142334517	0.1077427	Leg fat mass (left)
41200#L871	LOGISTIC-BINARY	0.224 [-0.020, 0.464]	0.069181860595279	LOGISTIC-BINARY	0.119 [-0.124, 0.357]	0.331123434840429	LOGISTIC-BINARY	0.169 [-0.003, 0.338]	0.0516549934610027	0.54685873	Operative procedures - main OPCS
41202#H186	LOGISTIC-BINARY	0.606 [-0.058, 1.263]	0.0692206157074104	LOGISTIC-BINARY	0.064 [-0.445, 0.547]	0.799522210224386	LOGISTIC-BINARY	0.257 [-0.141, 0.643]	0.197554292366967	0.19781059	Diagnoses - main ICD10
41202#Z501	LOGISTIC-BINARY	-1.127 [-2.574, -0.053]	0.0692334218748858	LOGISTIC-BINARY	-1.335 [-2.774, -0.280]	0.029587396695939	LOGISTIC-BINARY	-0.955 [-1.787, -0.255]	0.0132686934940052	0.81803042	Diagnoses - main ICD10
41248#1001	LOGISTIC-BINARY	0.044 [-0.004, 0.092]	0.0693003967240088	LOGISTIC-BINARY	-0.001 [-0.047, 0.044]	0.961470235787426	LOGISTIC-BINARY	0.019 [-0.014, 0.052]	0.249550187525771	0.1771425	Destinations on discharge from hospital (recoded)
41202#R253	LOGISTIC-BINARY	-1.128 [-2.576, -0.052]	0.0693266644154976	LOGISTIC-BINARY	-0.083 [-0.874, 0.638]	0.828476957912668	LOGISTIC-BINARY	-0.437 [-1.100, 0.159]	0.169757640214803	0.16376986	Diagnoses - main ICD10
41200#558	LOGISTIC-BINARY	0.106 [-0.009, 0.219]	0.0693330747259395	LOGISTIC-BINARY	0.021 [-0.100, 0.141]	0.730866304380726	LOGISTIC-BINARY	0.055 [-0.028, 0.137]	0.190443805103322	0.31914291	Operative procedures - main OPCS
25490	LINEAR	0.044 [-0.003, 0.092]	0.0693394851440251	LINEAR	0.048 [0.010, 0.085]	0.0128555387142109	LINEAR	0.048 [0.019, 0.078]	0.00134051173499587	0.90677375	Weighted-mean FA in tract anterior thalamic radiation (left)
41204#N19	LOGISTIC-BINARY	0.112 [-0.010, 0.233]	0.0695022208112296	LOGISTIC-BINARY	-0.061 [-0.205, 0.081]	0.402402385247286	LOGISTIC-BINARY	0.037 [-0.055, 0.129]	0.429280256313149	0.070029885	Diagnoses - secondary ICD10
41210#Z357	LOGISTIC-BINARY	-0.402 [-0.854, 0.018]	0.0695419247746815	LOGISTIC-BINARY	-0.026 [-0.509, 0.432]	0.913824802565425	LOGISTIC-BINARY	-0.237 [-0.562, 0.074]	0.143566702517028	0.2503821	Operative procedures - secondary OPCS
41204#K591	LOGISTIC-BINARY	0.465 [-0.045, 0.965]	0.0695612625176614	LOGISTIC-BINARY	0.059 [-0.422, 0.518]	0.803199788691862	LOGISTIC-BINARY	0.241 [-0.105, 0.578]	0.166446109984545	0.24888197	Diagnoses - secondary ICD10
41204#N360	LOGISTIC-BINARY	0.550 [-0.054, 1.144]	0.0696025977679584	LOGISTIC-BINARY	-0.454 [-1.147, 0.165]	0.170516015766149	LOGISTIC-BINARY	0.051 [-0.387, 0.470]	0.813949066457734	0.026623012	Diagnoses - secondary ICD10
22601#23113030	LOGISTIC-BINARY	-0.269 [-0.566, 0.016]	0.0696085904695513	LOGISTIC-BINARY	0.092 [-0.084, 0.264]	0.302835694085473	LOGISTIC-BINARY	-0.005 [-0.155, 0.142]	0.944248928614512	0.03727321	Job coding
2492	LOGISTIC-BINARY	0.014 [-0.001, 0.030]	0.0696165858078272	LOGISTIC-BINARY	0.005 [-0.009, 0.019]	0.480335153481762	LOGISTIC-BINARY	0.008 [-0.003, 0.018]	0.139282265240653	0.38760149	Taking other prescription medications
20003#1140871666	LOGISTIC-BINARY	-0.371 [-0.786, 0.018]	0.0696469528094714	LOGISTIC-BINARY	-0.043 [-0.458, 0.353]	0.835189758156742	LOGISTIC-BINARY	-0.214 [-0.504, 0.064]	0.138209800096501	0.26022136	Treatment/medication code
41204#T884	LOGISTIC-BINARY	-0.297 [-0.626, 0.017]	0.0696644689376392	LOGISTIC-BINARY	0.198 [-0.155, 0.542]	0.263156653842779	LOGISTIC-BINARY	-0.088 [-0.324, 0.140]	0.45457961064739	0.040597405	Diagnoses - secondary ICD10
20003#1140883600	LOGISTIC-BINARY	-0.816 [-1.799, -0.003]	0.0698082661833061	LOGISTIC-BINARY	-0.155 [-1.194, 0.759]	0.75054349418738	LOGISTIC-BINARY	-0.544 [-1.230, 0.066]	0.0967430853725044	0.32915127	Treatment/medication code
41204#M9120	LOGISTIC-BINARY	-0.987 [-2.217, -0.024]	0.0699781747317046	LOGISTIC-BINARY	-0.396 [-1.411, 0.475]	0.401875791581978	LOGISTIC-BINARY	-0.682 [-1.432, -0.029]	0.0540408708732847	0.42324042	Diagnoses - secondary ICD10
41210#W753	LOGISTIC-BINARY	-0.986 [-2.216, -0.025]	0.0699819258013604	LOGISTIC-BINARY	0.069 [-0.562, 0.662]	0.823956916520949	LOGISTIC-BINARY	-0.247 [-0.786, 0.252]	0.34725170040958	0.0995306	Operative procedures - secondary OPCS
40006#C711	LOGISTIC-BINARY	-0.443 [-0.945, 0.019]	0.0700719827599227	LOGISTIC-BINARY	0.179 [-0.226, 0.571]	0.377354141418555	LOGISTIC-BINARY	-0.092 [-0.401, 0.206]	0.552807258781348	0.051238135	Type of cancer: ICD10
41202#I846	LOGISTIC-BINARY	-0.117 [-0.245, 0.009]	0.0701101040493718	LOGISTIC-BINARY	0.017 [-0.105, 0.137]	0.785494217865864	LOGISTIC-BINARY	-0.045 [-0.133, 0.042]	0.310746497268452	0.13378003	Diagnoses - main ICD10
41200#C292	LOGISTIC-BINARY	-0.182 [-0.381, 0.012]	0.0701881371054568	LOGISTIC-BINARY	-0.019 [-0.204, 0.162]	0.840884108787771	LOGISTIC-BINARY	-0.095 [-0.230, 0.037]	0.162294851397701	0.23486188	Operative procedures - main OPCS
41200#T058	LOGISTIC-BINARY	-0.568 [-1.225, 0.017]	0.0702717473578157	LOGISTIC-BINARY	0.279 [-0.479, 1.002]	0.454551463969318	LOGISTIC-BINARY	-0.225 [-0.696, 0.217]	0.332744685819002	0.08552672	Operative procedures - main OPCS
41200#W264	LOGISTIC-BINARY	0.437 [-0.044, 0.908]	0.0703004024813533	LOGISTIC-BINARY	-0.215 [-0.719, 0.256]	0.384575232221594	LOGISTIC-BINARY	0.104 [-0.238, 0.434]	0.543999735793099	0.06047903	Operative procedures - main OPCS
20001#1035	LOGISTIC-BINARY	0.115 [-0.010, 0.240]	0.0703096689000622	LOGISTIC-BINARY	0.266 [0.083, 0.447]	0.00403594558946109	LOGISTIC-BINARY	0.153 [0.050, 0.256]	0.0034549938880868	0.18016475	Cancer code self-reported
41204#100	LOGISTIC-BINARY	-0.886 [-1.972, -0.009]	0.070445491868288	LOGISTIC-BINARY	0.245 [-0.449, 0.905]	0.474569230054878	LOGISTIC-BINARY	-0.198 [-0.755, 0.318]	0.465980819687882	0.06306459	Diagnoses - secondary ICD10
22617#8223	LOGISTIC-BINARY	0.402 [-0.041, 0.833]	0.0705666333157046	LOGISTIC-BINARY	-0.313 [-0.861, 0.191]	0.240944711977859	LOGISTIC-BINARY	0.085 [-0.251, 0.410]	0.611346238452262	0.04062466	Job SOC coding
41203#78909	LOGISTIC-BINARY	-0.164 [-0.344, 0.012]	0.0705671343321507	LOGISTIC-BINARY	-0.135 [-0.320, 0.045]	0.145049977342652	LOGISTIC-BINARY	-0.148 [-0.276, -0.022]	0.0225486950639402	0.8258422	Diagnoses - main ICD9
41230#5FM	LOGISTIC-BINARY	-0.886 [-1.972, -0.009]	0.0705886429427392				LOGISTIC-BINARY	-0.619 [-1.371, 0.037]	0.0814348423935271		PCT where patients GP was registered
41204#D352	LOGISTIC-BINARY	0.463 [-0.047, 0.963]	0.0705994174793693	LOGISTIC-BINARY	0.090 [-0.315, 0.479]	0.656387817573189	LOGISTIC-BINARY	0.234 [-0.080, 0.541]	0.138597039004886	0.25443652	Diagnoses - secondary ICD10
41210#Y532	LOGISTIC-BINARY	0.034 [-0.003, 0.071]	0.0706248265121541	LOGISTIC-BINARY	-0.012 [-0.051, 0.027]	0.558932744934268	LOGISTIC-BINARY	0.011 [-0.016, 0.038]	0.414173888817702	0.095050417	Operative procedures - secondary OPCS
40002#C64	LOGISTIC-BINARY	-0.887 [-1.975, -0.008]	0.0706350348226618				LOGISTIC-BINARY	-0.903 [-1.885, -0.095]	0.0438509209134915		Contributory (secondary) causes of death: ICD10
41200#V333	LOGISTIC-BINARY	-0.884 [-1.970, -0.009]	0.0706674590885333	LOGISTIC-BINARY	0.269 [-0.520, 1.016]	0.486932823925752	LOGISTIC-BINARY	-0.257 [-0.863, 0.298]	0.381352802990252	0.06943506	Operative procedures - main OPCS
41204#Z045	LOGISTIC-BINARY	-0.537 [-1.154, 0.020]	0.0706727737551308	LOGISTIC-BINARY	0.293 [-0.287, 0.852]	0.309332265510545	LOGISTIC-BINARY	-0.138 [-0.548, 0.251]	0.495495890459909	0.046508349	Diagnoses - secondary ICD10
20003#1140876088	LOGISTIC-BINARY	-1.123 [-2.572, -0.046]	0.0706843356799855	LOGISTIC-BINARY	-0.587 [-1.386, 0.106]	0.117934565040255	LOGISTIC-BINARY	-0.750 [-1.425, -0.158]	0.0191583165902625	0.47394258	Treatment/medication code
90100	LINEAR	0.015 [-0.001, 0.032]	0.0708313542765947	LINEAR	-0.003 [-0.017, 0.012]	0.723060970559081	LINEAR	0.005 [-0.006, 0.016]	0.366052575604672	0.10915518	Fraction acceleration <= 9 milli-gravities
6177#2	LOGISTIC-BINARY	0.022 [-0.002, 0.047]	0.0708517313878653	LOGISTIC-BINARY	-0.015 [-0.042, 0.013]	0.295039169587284	LOGISTIC-BINARY	0.005 [-0.013, 0.023]	0.595282034309864	0.047625743	Medication for cholesterol blood pressure or diabetes
90105	LINEAR	0.015 [-0.001, 0.032]	0.0708550528510018	LINEAR	-0.004 [-0.018, 0.011]	0.607222357958301	LINEAR	0.004 [-0.007, 0.015]	0.439650621908746	0.087990299	Fraction acceleration <= 14 milli-gravities
41204#O660	LOGISTIC-BINARY	0.713 [-0.070, 1.496]	0.0708814367117966	LOGISTIC-BINARY	-0.760 [-1.667, 0.004]	0.0701409110327956	LOGISTIC-BINARY	-0.066 [-0.618, 0.452]	0.807903933896794	0.011702145	Diagnoses - secondary ICD10
41250#1002	LOGISTIC-BINARY	0.061 [-0.005, 0.126]	0.0709243881476098	LOGISTIC-BINARY	-0.015 [-0.089, 0.059]	0.696424243443605	LOGISTIC-BINARY	0.022 [-0.028, 0.070]	0.388253257465631	0.13596982	Methods of discharge from hospital (recoded)
41246#1270	LOGISTIC-BINARY	0.064 [-0.006, 0.133]	0.0709870767437621	LOGISTIC-BINARY	-0.094 [-0.167, -0.023]	0.0103183801185642	LOGISTIC-BINARY	-0.013 [-0.063, 0.036]	0.603930087465109	0.0019325253	Treatment speciality of consultant (recoded)
104330	ORDERED-LOGISTIC	-0.151 [-0.314, 0.013]	0.071013700943861	ORDERED-LOGISTIC	0.047 [-0.090, 0.184]	0.497970609356666	ORDERED-LOGISTIC	-0.036 [-0.140, 0.069]	0.503665097089672	0.068919919	Sweet potato intake
6142#6	LOGISTIC-BINARY	-0.039 [-0.082, 0.003]	0.0710926759336383	LOGISTIC-BINARY	0.006 [-0.030, 0.041]	0.746414444243171	LOGISTIC-BINARY	-0.011 [-0.039, 0.016]	0.416093619727001	0.11024088	Current employment status
1438	LINEAR	0.007 [-0.001, 0.014]	0.0711254222162828	LINEAR	0.003 [-0.004, 0.010]	0.357829235382111	LINEAR	0.005 [0.000, 0.010]	0.0540647360084217	0.47514638	Bread intake
41245#1630	LOGISTIC-BINARY	0.043 [-0.004, 0.089]	0.0711410885564821	LOGISTIC-BINARY	-0.024 [-0.070, 0.022]	0.315682007270016	LOGISTIC-BINARY	0.009 [-0.023, 0.042]	0.572388600796642	0.046965457	Main speciality of consultant (recoded)
41200#C226	LOGISTIC-BINARY	0.323 [-0.033, 0.671]	0.0711519232188359	LOGISTIC-BINARY	-0.035 [-0.355, 0.274]	0.826666495251406	LOGISTIC-BINARY	0.122 [-0.114, 0.353]	0.30535428080221	0.13690254	Operative procedures - main OPCS
20003#1140875632	LOGISTIC-BINARY	-0.393 [-0.838, 0.021]	0.0713888020919295	LOGISTIC-BINARY	0.211 [-0.202, 0.611]	0.307575199748411	LOGISTIC-BINARY	-0.091 [-0.387, 0.195]	0.541100249408739	0.045176122	Treatment/medication code
20003#1141201040	LOGISTIC-BINARY	0.495 [-0.052, 1.030]	0.0714038323360604	LOGISTIC-BINARY	0.128 [-0.437, 0.665]	0.646084356080058	LOGISTIC-BINARY	0.309 [-0.079, 0.687]	0.113057298640561	0.35223094	Treatment/medication code
41202#N051	LOGISTIC-BINARY	0.711 [-0.071, 1.493]	0.0714082937465125				LOGISTIC-BINARY	0.606 [-0.041, 1.245]	0.0626985828787951		Diagnoses - main ICD10
41204#D237	LOGISTIC-BINARY	-0.441 [-0.943, 0.021]	0.0714329553807924	LOGISTIC-BINARY	0.164 [-0.221, 0.536]	0.394571441056945	LOGISTIC-BINARY	-0.082 [-0.382, 0.206]	0.58170091784606	0.053050932	Diagnoses - secondary ICD10
41202#K510	LOGISTIC-BINARY	-0.381 [-0.811, 0.021]	0.0714459008884397	LOGISTIC-BINARY	-0.342 [-0.963, 0.223]	0.254407389703798	LOGISTIC-BINARY	-0.372 [-0.721, -0.043]	0.0309715781551069	0.91640556	Diagnoses - main ICD10
41200#E088	LOGISTIC-BINARY	0.323 [-0.033, 0.670]	0.0714925310502539	LOGISTIC-BINARY	0.013 [-0.454, 0.458]	0.953926121516673	LOGISTIC-BINARY	0.200 [-0.081, 0.475]	0.156881599366762	0.29263917	Operative procedures - main OPCS
41210#301	LOGISTIC-BINARY	-0.249 [-0.525, 0.017]	0.0715436029619933	LOGISTIC-BINARY	0.057 [-0.152, 0.261]	0.590380427054141	LOGISTIC-BINARY	-0.057 [-0.223, 0.105]	0.494281065071784	0.078940898	Operative procedures - secondary OPCS
25671	LINEAR	0.044 [-0.004, 0.092]	0.071574926650647	LINEAR	0.010 [-0.028, 0.049]	0.596797095757286	LINEAR	0.026 [-0.004, 0.056]	0.0863895425598303	0.28126627	Weighted-mean ICVF in tract superior longitudinal fasciculus (left)
41202#M4789	LOGISTIC-BINARY	-0.980 [-2.209, -0.019]	0.0716096945652291				LOGISTIC-BINARY	-0.651 [-1.446, 0.038]	0.0819571289241365		Diagnoses - main ICD10
41204#M2147	LOGISTIC-BINARY	-0.754 [-1.660, 0.008]	0.0716951645663342	LOGISTIC-BINARY	0.699 [-0.114, 1.512]	0.0875994281828796	LOGISTIC-BINARY	-0.102 [-0.665, 0.423]	0.712414752447959	0.014442784	Diagnoses - secondary ICD10
2834	LOGISTIC-BINARY	-0.036 [-0.076, 0.003]	0.0718294564752935	LOGISTIC-BINARY	-0.035 [-0.069, -0.001]	0.0442003268341625	LOGISTIC-BINARY	-0.036 [-0.062, -0.010]	0.00641358830017187	0.96436942	Bilateral oophorectomy (both ovaries removed)
41200#J673	LOGISTIC-BINARY	-0.979 [-2.209, -0.018]	0.0718529923397919				LOGISTIC-BINARY	-0.502 [-1.262, 0.166]	0.163302733373848		Operative procedures - main OPCS
20003#1140884700	LOGISTIC-BINARY	-0.289 [-0.613, 0.019]	0.0718542979078145	LOGISTIC-BINARY	0.112 [-0.175, 0.391]	0.437479741652764	LOGISTIC-BINARY	-0.073 [-0.285, 0.134]	0.495965160384321	0.063641243	Treatment/medication code
41210#E381	LOGISTIC-BINARY	-0.978 [-2.207, -0.018]	0.0718552268559033				LOGISTIC-BINARY	-0.521 [-1.324, 0.180]	0.169561915982215		Operative procedures - secondary OPCS
41200#708	LOGISTIC-BINARY	-0.145 [-0.305, 0.011]	0.0719097481991019	LOGISTIC-BINARY	-0.139 [-0.305, 0.023]	0.0966700789868832	LOGISTIC-BINARY	-0.148 [-0.263, -0.035]	0.0105986544345469	0.95651358	Operative procedures - main OPCS
20096#3	LOGISTIC-BINARY	-0.142 [-0.299, 0.011]	0.0719149228774091	LOGISTIC-BINARY	-0.116 [-0.290, 0.053]	0.183299166168933	LOGISTIC-BINARY	-0.139 [-0.254, -0.025]	0.0179551830964906	0.82629091	Size of red wine glass drunk
41210#S232	LOGISTIC-BINARY	0.180 [-0.018, 0.376]	0.07192912721777	LOGISTIC-BINARY	0.028 [-0.190, 0.242]	0.798416618167604	LOGISTIC-BINARY	0.111 [-0.036, 0.255]	0.135784137910347	0.30688739	Operative procedures - secondary OPCS
40006#D049	LOGISTIC-BINARY	0.382 [-0.041, 0.794]	0.0719489810068906	LOGISTIC-BINARY	-0.233 [-0.697, 0.203]	0.308662617704169	LOGISTIC-BINARY	0.084 [-0.223, 0.383]	0.584864530860792	0.049737375	Type of cancer: ICD10
41202#G473	LOGISTIC-BINARY	0.081 [-0.008, 0.168]	0.0719704999826662	LOGISTIC-BINARY	0.070 [-0.028, 0.168]	0.159439986459675	LOGISTIC-BINARY	0.076 [0.011, 0.141]	0.0224223433650158	0.87773955	Diagnoses - main ICD10
41204#I200	LOGISTIC-BINARY	0.084 [-0.008, 0.175]	0.0719814950715285	LOGISTIC-BINARY	0.013 [-0.111, 0.136]	0.834589874078189	LOGISTIC-BINARY	0.049 [-0.025, 0.121]	0.19247062333538	0.36780274	Diagnoses - secondary ICD10
41200#G445	LOGISTIC-BINARY	0.203 [-0.020, 0.422]	0.0720092432129301	LOGISTIC-BINARY	-0.060 [-0.365, 0.235]	0.694620129387802	LOGISTIC-BINARY	0.096 [-0.082, 0.271]	0.287378262787477	0.16695759	Operative procedures - main OPCS
41202#T58	LOGISTIC-BINARY	0.602 [-0.064, 1.259]	0.0720242307566794	LOGISTIC-BINARY	-0.148 [-0.981, 0.602]	0.709918420115854	LOGISTIC-BINARY	0.187 [-0.310, 0.665]	0.448859364299842	0.15424317	Diagnoses - main ICD10
41210#C275	LOGISTIC-BINARY	-0.564 [-1.221, 0.020]	0.0720911635844963	LOGISTIC-BINARY	0.219 [-0.426, 0.833]	0.492257548023783	LOGISTIC-BINARY	-0.211 [-0.657, 0.209]	0.337739406870834	0.082481802	Operative procedures - secondary OPCS
20003#1141173882	LOGISTIC-BINARY	0.619 [-0.067, 1.296]	0.0721300208596948				LOGISTIC-BINARY	0.249 [-0.326, 0.800]	0.38255548408074		Treatment/medication code
41210#Z382	LOGISTIC-BINARY	0.435 [-0.047, 0.906]	0.0721609728143951				LOGISTIC-BINARY	0.281 [-0.160, 0.709]	0.203353868921055		Operative procedures - secondary OPCS
41204#Z721	LOGISTIC-BINARY	0.044 [-0.004, 0.091]	0.0722631710977668	LOGISTIC-BINARY	0.059 [-0.002, 0.120]	0.0582371570071005	LOGISTIC-BINARY	0.045 [0.007, 0.082]	0.0185464155107223	0.69903374	Diagnoses - secondary ICD10
20001#1050	LOGISTIC-BINARY	0.353 [-0.038, 0.734]	0.0722702644615286	LOGISTIC-BINARY	-0.259 [-0.662, 0.122]	0.193821208485033	LOGISTIC-BINARY	0.037 [-0.238, 0.305]	0.787276504695745	0.029253459	Cancer code self-reported
41210#T212	LOGISTIC-BINARY	-0.586 [-1.270, 0.020]	0.0722752938576375	LOGISTIC-BINARY	-0.073 [-0.794, 0.590]	0.834277359013687	LOGISTIC-BINARY	-0.363 [-0.846, 0.086]	0.125576643955922	0.28803313	Operative procedures - secondary OPCS
41200#B329	LOGISTIC-BINARY	-0.881 [-1.968, -0.004]	0.0722911249599227	LOGISTIC-BINARY	-0.205 [-0.762, 0.312]	0.451914209921708	LOGISTIC-BINARY	-0.388 [-0.870, 0.059]	0.100262425803051	0.23647264	Operative procedures - main OPCS
41204#D177	LOGISTIC-BINARY	0.393 [-0.042, 0.819]	0.0723230203080373	LOGISTIC-BINARY	0.117 [-0.448, 0.653]	0.674898626995142	LOGISTIC-BINARY	0.291 [-0.048, 0.622]	0.0881027350940205	0.43856889	Diagnoses - secondary ICD10
41200#T219	LOGISTIC-BINARY	-0.564 [-1.221, 0.021]	0.0723863055448208	LOGISTIC-BINARY	-0.020 [-0.622, 0.544]	0.947262505355085	LOGISTIC-BINARY	-0.291 [-0.725, 0.116]	0.173115740846256	0.21016739	Operative procedures - main OPCS
41204#J22	LOGISTIC-BINARY	0.063 [-0.006, 0.131]	0.0723924955672537	LOGISTIC-BINARY	-0.038 [-0.123, 0.046]	0.379194738702108	LOGISTIC-BINARY	0.020 [-0.033, 0.073]	0.459260596032712	0.069839925	Diagnoses - secondary ICD10
41204#C160	LOGISTIC-BINARY	-0.363 [-0.773, 0.022]	0.0724417108282857	LOGISTIC-BINARY	-0.140 [-0.717, 0.395]	0.618609604742396	LOGISTIC-BINARY	-0.195 [-0.511, 0.107]	0.213962383990363	0.52370274	Diagnoses - secondary ICD10
20003#1141162544	LOGISTIC-BINARY	-0.563 [-1.219, 0.021]	0.0724687575356405	LOGISTIC-BINARY	0.062 [-0.419, 0.520]	0.796274104254301	LOGISTIC-BINARY	-0.186 [-0.565, 0.174]	0.321652229474265	0.11533768	Treatment/medication code
41203#4939	LOGISTIC-BINARY	-0.530 [-1.143, 0.023]	0.0724780879820051	LOGISTIC-BINARY	-0.142 [-0.802, 0.466]	0.657433605327648	LOGISTIC-BINARY	-0.357 [-0.797, 0.054]	0.098605613357249	0.37760299	Diagnoses - main ICD9
25222	ORDERED-LOGISTIC	-0.084 [-0.176, 0.008]	0.0724852851947109	ORDERED-LOGISTIC	0.014 [-0.059, 0.086]	0.713210250142763	ORDERED-LOGISTIC	-0.023 [-0.080, 0.034]	0.42804375949207	0.10136177	Mean L1 in anterior corona radiata on FA skeleton (right)
41204#K117	LOGISTIC-BINARY	-0.975 [-2.204, -0.016]	0.0725059144342219				LOGISTIC-BINARY	-0.732 [-1.575, -0.013]	0.062423308423661		Diagnoses - secondary ICD10
41210#Z505	LOGISTIC-BINARY	-0.122 [-0.257, 0.010]	0.0725681101195381	LOGISTIC-BINARY	0.062 [-0.065, 0.188]	0.33176699537917	LOGISTIC-BINARY	-0.030 [-0.122, 0.061]	0.523716759689835	0.048721608	Operative procedures - secondary OPCS
41202#K291	LOGISTIC-BINARY	-0.205 [-0.433, 0.015]	0.0725791273334631	LOGISTIC-BINARY	0.103 [-0.125, 0.326]	0.371033686074751	LOGISTIC-BINARY	-0.055 [-0.215, 0.102]	0.49585694443158	0.057635892	Diagnoses - main ICD10
41204#N188	LOGISTIC-BINARY	0.618 [-0.067, 1.294]	0.0725836165401065				LOGISTIC-BINARY	0.405 [-0.157, 0.951]	0.149550844291234		Diagnoses - secondary ICD10
20548#7	LOGISTIC-BINARY	-0.046 [-0.096, 0.004]	0.0725836741369608	LOGISTIC-BINARY	0.001 [-0.045, 0.047]	0.95085117675071	LOGISTIC-BINARY	-0.021 [-0.055, 0.013]	0.227413588151977	0.1731905	Manifestations of mania or irritability
5196	MULTINOMIAL-LOGISTIC	-999.000 [-999.000, -999.000]	0.0725940089895714	MULTINOMIAL-LOGISTIC	-999.000 [-999.000, -999.000]	0.826690698485578	MULTINOMIAL-LOGISTIC	-999.000 [-999.000, -999.000]	0.193508011776571		Intra-ocular pressure (IOP) method (left)
20456	LOGISTIC-BINARY	-0.148 [-0.310, 0.012]	0.0726457556457216	LOGISTIC-BINARY	-0.177 [-0.758, 0.364]	0.534399031022078	LOGISTIC-BINARY	-0.141 [-0.293, 0.008]	0.0657286397978679	0.92249787	Ever addicted to illicit or recreational drugs
41200#128	LOGISTIC-BINARY	0.734 [-0.079, 1.546]	0.0727981365991378				LOGISTIC-BINARY	0.521 [-0.113, 1.143]	0.100838519656415		Operative procedures - main OPCS
20003#1140869176	LOGISTIC-BINARY	-0.549 [-1.185, 0.023]	0.072800125295009	LOGISTIC-BINARY	0.042 [-0.248, 0.323]	0.773786381361676	LOGISTIC-BINARY	-0.054 [-0.313, 0.196]	0.674484246220032	0.083315447	Treatment/medication code
41204#Z090	LOGISTIC-BINARY	0.201 [-0.021, 0.419]	0.0728577542263576	LOGISTIC-BINARY	0.162 [-0.100, 0.418]	0.219101006745751	LOGISTIC-BINARY	0.194 [0.026, 0.359]	0.0226563653515128	0.82212734	Diagnoses - secondary ICD10
41204#O698	LOGISTIC-BINARY	0.605 [-0.066, 1.267]	0.072859924801258	LOGISTIC-BINARY	-0.345 [-0.948, 0.205]	0.237160020083815	LOGISTIC-BINARY	0.036 [-0.397, 0.449]	0.86763074572306	0.03463237	Diagnoses - secondary ICD10
22601#92593334	LOGISTIC-BINARY	-0.610 [-1.326, 0.020]	0.0728851355878616	LOGISTIC-BINARY	0.123 [-0.512, 0.724]	0.693581417947687	LOGISTIC-BINARY	-0.244 [-0.706, 0.188]	0.282119230933326	0.11585417	Job coding
41210#Y392	LOGISTIC-BINARY	0.271 [-0.029, 0.564]	0.07292405393465	LOGISTIC-BINARY	-0.097 [-0.414, 0.209]	0.541635627861241	LOGISTIC-BINARY	0.065 [-0.151, 0.276]	0.551022249453985	0.093853459	Operative procedures - secondary OPCS
90156	ORDERED-LOGISTIC	-0.206 [-0.431, 0.019]	0.0729247676514663	ORDERED-LOGISTIC	0.221 [0.053, 0.389]	0.0100661933158658	ORDERED-LOGISTIC	0.074 [-0.060, 0.208]	0.277948779701669	0.0029157167	Fraction acceleration <= 1800 milli-gravities
1468	MULTINOMIAL-LOGISTIC	-999.000 [-999.000, -999.000]	0.0729398089889669	MULTINOMIAL-LOGISTIC	-999.000 [-999.000, -999.000]	0.576202161899446	MULTINOMIAL-LOGISTIC	-999.000 [-999.000, -999.000]	0.479289262661362		Cereal type
25042	LINEAR	-0.045 [-0.095, 0.004]	0.0730810114043585	LINEAR	-0.032 [-0.071, 0.007]	0.109522117710246	LINEAR	-0.036 [-0.066, -0.005]	0.023323834580081	0.68369699	Median z-statistic (in group-defined mask) for shapes activation
41201#W079	LOGISTIC-BINARY	-0.562 [-1.217, 0.022]	0.0730836591442466	LOGISTIC-BINARY	0.525 [0.034, 1.009]	0.0340427846147032	LOGISTIC-BINARY	0.055 [-0.322, 0.417]	0.771889851093921	0.0069181165	External causes
41230#5J5	LOGISTIC-BINARY	-0.083 [-0.175, 0.007]	0.0731261438378267	LOGISTIC-BINARY	0.064 [-0.023, 0.151]	0.147921902658454	LOGISTIC-BINARY	-0.007 [-0.070, 0.055]	0.817462697139024	0.021749161	PCT where patients GP was registered
20003#1141157324	LOGISTIC-BINARY	0.452 [-0.050, 0.944]	0.0731627293089219	LOGISTIC-BINARY	0.074 [-0.382, 0.510]	0.744409073944538	LOGISTIC-BINARY	0.242 [-0.092, 0.567]	0.149406018889601	0.26688388	Treatment/medication code
20004#1431	LOGISTIC-BINARY	0.153 [-0.016, 0.320]	0.0732222614814602	LOGISTIC-BINARY	0.005 [-0.162, 0.168]	0.953918248725658	LOGISTIC-BINARY	0.077 [-0.041, 0.194]	0.200039521780646	0.21665174	Operation code
[truncated: 21,179 more rows]
